# Supplementary material for: Fulvalene as a platform for the synthesis of a dimetallic dysprosocenium single-molecule magnet
Source: Chem Sci. 2020 May 18;11(22):5745–52. doi: 10.1039/d0sc02033h (PMC7422961; doi:10.1039/d0sc02033h)
Supplement: Supplementary file 2 [file SC-011-D0SC02033H-s002.cif]

# Electronic Supplementary Material (ESI) for Chemical Science.
# This journal is © The Royal Society of Chemistry 2020

####################################################################### 
# 
# This file contains crystal structure data downloaded from the 
# Cambridge Structural Database (CSD) hosted by the Cambridge 
# Crystallographic Data Centre (CCDC).
# 
# Full information about CCDC data access policies and citation 
# guidelines are available at http://www.ccdc.cam.ac.uk/access/V1 
# 
# Audit and citation data items may have been added by the CCDC. 
# Please retain this information to preserve the provenance of 
# this file and to allow appropriate attribution of the data. 
# 
#######################################################################

data_exp_1973
_database_code_depnum_ccdc_archive 'CCDC 1993006'
loop_
_audit_author_name
_audit_author_address
'Mian HE'
;University of Sussex
United Kingdom
;
_audit_update_record             
;
2020-03-26 deposited with the CCDC.	2020-05-18 downloaded from the CCDC.
;
_audit_creation_date             2020-01-10
_audit_creation_method           
;
Olex2 1.2
(compiled 2018.05.29 svn.r3508 for OlexSys, GUI svn.r5506)
;
_shelx_SHELXL_version_number     2018/3
_chemical_name_common            ?
_chemical_name_systematic        ?
_chemical_formula_moiety         'C34 H72 B4 Dy2 O2'
_chemical_formula_sum            'C34 H72 B4 Dy2 O2'
_chemical_formula_weight         881.15
_chemical_melting_point          ?
loop_
_atom_type_symbol
_atom_type_description
_atom_type_scat_dispersion_real
_atom_type_scat_dispersion_imag
_atom_type_scat_source
C C 0.0181 0.0091 'International Tables Vol C Tables 4.2.6.8 and 6.1.1.4'
H H 0.0000 0.0000 'International Tables Vol C Tables 4.2.6.8 and 6.1.1.4'
B B 0.0090 0.0039 'International Tables Vol C Tables 4.2.6.8 and 6.1.1.4'
Dy Dy -9.8046 9.8477 'International Tables Vol C Tables 4.2.6.8 and 6.1.1.4'
O O 0.0492 0.0322 'International Tables Vol C Tables 4.2.6.8 and 6.1.1.4'

_shelx_space_group_comment       
;
The symmetry employed for this shelxl refinement is uniquely defined
by the following loop, which should always be used as a source of
symmetry information in preference to the above space-group names.
They are only intended as comments.
;
_space_group_crystal_system      triclinic
_space_group_IT_number           2
_space_group_name_H-M_alt        'P -1'
_space_group_name_Hall           '-P 1'
loop_
_space_group_symop_operation_xyz
'x, y, z'
'-x, -y, -z'

_cell_length_a                   10.0067(5)
_cell_length_b                   14.2962(7)
_cell_length_c                   16.3689(8)
_cell_angle_alpha                99.987(4)
_cell_angle_beta                 105.704(4)
_cell_angle_gamma                107.788(4)
_cell_volume                     2061.03(19)
_cell_formula_units_Z            2
_cell_measurement_reflns_used    5651
_cell_measurement_temperature    220
_cell_measurement_theta_max      71.0180
_cell_measurement_theta_min      4.7850
_shelx_estimated_absorpt_T_max   0.113
_shelx_estimated_absorpt_T_min   0.068
_exptl_absorpt_coefficient_mu    19.338
_exptl_absorpt_correction_T_max  1.00000
_exptl_absorpt_correction_T_min  0.50230
_exptl_absorpt_correction_type   multi-scan
_exptl_absorpt_process_details   
;
CrysAlisPro 1.171.39.46 (Rigaku Oxford Diffraction, 2018)
Empirical absorption correction using spherical harmonics,
 implemented in SCALE3 ABSPACK scaling algorithm.
;
_exptl_absorpt_special_details   ?
_exptl_crystal_colour            colourless
_exptl_crystal_colour_primary    colourless
_exptl_crystal_density_diffrn    1.420
_exptl_crystal_density_meas      ?
_exptl_crystal_density_method    ?
_exptl_crystal_description       block
_exptl_crystal_F_000             888
_exptl_crystal_size_max          0.3
_exptl_crystal_size_mid          0.2
_exptl_crystal_size_min          0.2
_exptl_transmission_factor_max   ?
_exptl_transmission_factor_min   ?
_diffrn_reflns_av_R_equivalents  0.0314
_diffrn_reflns_av_unetI/netI     0.0487
_diffrn_reflns_Laue_measured_fraction_full 0.997
_diffrn_reflns_Laue_measured_fraction_max 0.970
_diffrn_reflns_limit_h_max       12
_diffrn_reflns_limit_h_min       -9
_diffrn_reflns_limit_k_max       10
_diffrn_reflns_limit_k_min       -17
_diffrn_reflns_limit_l_max       19
_diffrn_reflns_limit_l_min       -20
_diffrn_reflns_number            13654
_diffrn_reflns_point_group_measured_fraction_full 0.997
_diffrn_reflns_point_group_measured_fraction_max 0.970
_diffrn_reflns_theta_full        67.684
_diffrn_reflns_theta_max         71.386
_diffrn_reflns_theta_min         3.381
_diffrn_ambient_temperature      220
_diffrn_detector                 'CCD plate'
_diffrn_detector_area_resol_mean 16.1033
_diffrn_detector_type            Eos
_diffrn_measured_fraction_theta_full 0.997
_diffrn_measured_fraction_theta_max 0.970
_diffrn_measurement_details      
;
List of Runs (angles in degrees, time in seconds):

  # Type    Start    End  Width  t~exp~   \w     \q     \k     \f   Frames
#--------------------------------------------------------------------------
  1  \w    -95.00 -17.00   1.00    8.21    --  -36.75 -77.00 -90.00   78
  2  \w    -24.00  30.00   1.00    8.21    --  -36.75  77.00  30.00   54
  3  \w     68.00 101.00   1.00    8.21    --   36.75  77.00 120.00   33
  4  \w    -24.00  75.00   1.00    8.21    --   36.75 -99.00 120.00   99
  5  \w      9.00  40.00   1.00    8.21    --   36.75 -19.00 120.00   31
  6  \w    -21.00  76.00   1.00    8.21    --   36.75 -99.00   0.00   97
  7  \w     18.00  98.00   1.00    8.21    --   36.75  77.00-150.00   80
  8  \w     39.00 118.00   1.00   20.85    --  107.00 -45.00 -60.00   79
  9  \w     37.00 126.00   1.00   20.85    --  107.00 -30.00  90.00   89
 10  \w     39.00  82.00   1.00   20.85    --  107.00 -45.00  60.00   43
 11  \w     95.00 159.00   1.00   20.85    --  107.00  61.00 150.00   64
 12  \w     64.00 119.00   1.00   20.85    --  107.00 -91.00 158.06   55
 13  \w     39.00 120.00   1.00   20.85    --  107.00 -89.00-143.34   81
 14  \w     36.00  79.00   1.00   20.85    --  107.00 -15.00-120.00   43
 15  \w    118.00 175.00   1.00   20.85    --  107.00  77.00-150.00   57
 16  \w     71.00 115.00   1.00   20.85    --  107.00 -90.00  42.18   44
 17  \w     52.00  84.00   1.00   20.85    --  107.00-111.00-180.00   32
 18  \w    116.00 145.00   1.00   20.85    --  107.00 -15.00-120.00   29
 19  \w     39.00 115.00   1.00   20.85    --  107.00 -45.00-150.00   76
 20  \w     86.00 176.00   1.00   20.85    --  107.00  30.00 -90.00   90
 21  \w     65.00 108.00   1.00   20.85    --  107.00 -91.00  82.63   43
 22  \w     72.00 129.00   1.00   20.85    --  107.00 -91.00 -61.17   57
;
_diffrn_measurement_device       'four-circle diffractometer'
_diffrn_measurement_device_type  'Xcalibur, Eos, Gemini ultra'
_diffrn_measurement_method       '\w scans'
_diffrn_orient_matrix_type       
'CrysAlisPro convention (1999,Acta A55,543-557)'
_diffrn_orient_matrix_UB_11      -0.0505645000
_diffrn_orient_matrix_UB_12      -0.0849561000
_diffrn_orient_matrix_UB_13      -0.0864175000
_diffrn_orient_matrix_UB_21      0.1415532000
_diffrn_orient_matrix_UB_22      0.0574827000
_diffrn_orient_matrix_UB_23      -0.0182247000
_diffrn_orient_matrix_UB_31      0.0841516000
_diffrn_orient_matrix_UB_32      -0.0580518000
_diffrn_orient_matrix_UB_33      0.0506653000
_diffrn_radiation_monochromator  mirror
_diffrn_radiation_probe          x-ray
_diffrn_radiation_type           CuK\a
_diffrn_radiation_wavelength     1.54184
_diffrn_source                   'fine-focus sealed X-ray tube'
_diffrn_source_type              'Enhance Ultra (Cu) X-ray Source'
_reflns_Friedel_coverage         0.000
_reflns_Friedel_fraction_full    .
_reflns_Friedel_fraction_max     .
_reflns_number_gt                6524
_reflns_number_total             7793
_reflns_odcompleteness_completeness 99.84
_reflns_odcompleteness_iscentric 1
_reflns_odcompleteness_theta     66.97
_reflns_special_details          
;
 Reflections were merged by SHELXL according to the crystal
 class for the calculation of statistics and refinement.
 
 _reflns_Friedel_fraction is defined as the number of unique
 Friedel pairs measured divided by the number that would be
 possible theoretically, ignoring centric projections and
 systematic absences.
;
_reflns_threshold_expression     'I > 2\s(I)'
_computing_cell_refinement       'CrysAlisPro 1.171.39.46 (Rigaku OD, 2018)'
_computing_data_collection       'CrysAlisPro 1.171.39.46 (Rigaku OD, 2018)'
_computing_data_reduction        'CrysAlisPro 1.171.39.46 (Rigaku OD, 2018)'
_computing_molecular_graphics    'Olex2 (Dolomanov et al., 2009)'
_computing_publication_material  'Olex2 (Dolomanov et al., 2009)'
_computing_structure_refinement  'ShelXL (Sheldrick, 2015)'
_computing_structure_solution    'ShelXT (Sheldrick, 2015)'
_refine_diff_density_max         0.518
_refine_diff_density_min         -0.753
_refine_diff_density_rms         0.080
_refine_ls_extinction_coef       .
_refine_ls_extinction_method     none
_refine_ls_goodness_of_fit_ref   1.038
_refine_ls_hydrogen_treatment    mixed
_refine_ls_matrix_type           full
_refine_ls_number_parameters     455
_refine_ls_number_reflns         7793
_refine_ls_number_restraints     0
_refine_ls_R_factor_all          0.0444
_refine_ls_R_factor_gt           0.0346
_refine_ls_restrained_S_all      1.038
_refine_ls_shift/su_max          0.001
_refine_ls_shift/su_mean         0.000
_refine_ls_structure_factor_coef Fsqd
_refine_ls_weighting_details     
'w=1/[\s^2^(Fo^2^)+(0.0324P)^2^+0.7966P] where P=(Fo^2^+2Fc^2^)/3'
_refine_ls_weighting_scheme      calc
_refine_ls_wR_factor_gt          0.0806
_refine_ls_wR_factor_ref         0.0865
_refine_special_details          ?
_olex2_refinement_description    
;
1. Fixed Uiso
 At 1.2 times of:
  All C(H) groups, All C(H,H) groups
 At 1.5 times of:
  All C(H,H,H) groups
2.a Secondary CH2 refined with riding coordinates:
 C27(H27a,H27b), C28(H28a,H28b), C29(H29a,H29b), C30(H30a,H30b), C31(H31a,
 H31b), C32(H32a,H32b), C33(H33a,H33b), C34(H34a,H34b)
2.b Aromatic/amide H refined with riding coordinates:
 C3(H3), C5(H5), C8(H8), C10(H10)
2.c Idealised Me refined as rotating group:
 C12(H12a,H12b,H12c), C13(H13a,H13b,H13c), C14(H14a,H14b,H14c), C16(H16a,H16b,
 H16c), C17(H17a,H17b,H17c), C18(H18a,H18b,H18c), C20(H20a,H20b,H20c), C21(H21a,
 H21b,H21c), C22(H22a,H22b,H22c), C24(H24a,H24b,H24c), C25(H25a,H25b,H25c),
 C26(H26a,H26b,H26c)
;
_atom_sites_solution_hydrogens   mixed
_atom_sites_solution_primary     dual
_atom_sites_solution_secondary   ?
loop_
_atom_site_label
_atom_site_type_symbol
_atom_site_fract_x
_atom_site_fract_y
_atom_site_fract_z
_atom_site_U_iso_or_equiv
_atom_site_adp_type
_atom_site_occupancy
_atom_site_site_symmetry_order
_atom_site_calc_flag
_atom_site_refinement_flags_posn
_atom_site_refinement_flags_adp
_atom_site_refinement_flags_occupancy
_atom_site_disorder_assembly
_atom_site_disorder_group
Dy1 Dy 0.25178(3) 0.84578(2) 0.62047(2) 0.04022(8) Uani 1 1 d . . . . .
B1 B 0.2256(8) 0.9003(6) 0.4813(5) 0.0640(17) Uani 1 1 d . . . . .
H1A H 0.268(6) 0.836(4) 0.489(3) 0.047(13) Uiso 1 1 d . . . . .
H1B H 0.109(6) 0.869(4) 0.483(4) 0.061(16) Uiso 1 1 d . . . . .
B2 B 0.0297(7) 0.6871(5) 0.5860(4) 0.0573(15) Uani 1 1 d . . . . .
H2A H 0.001(5) 0.751(4) 0.567(3) 0.045(13) Uiso 1 1 d . . . . .
H2B H 0.093(5) 0.728(3) 0.663(3) 0.041(12) Uiso 1 1 d . . . . .
Dy2 Dy 0.28200(3) 0.64855(2) 0.87710(2) 0.03544(7) Uani 1 1 d . . . . .
B3 B 0.2261(7) 0.8063(5) 0.9133(4) 0.0501(13) Uani 1 1 d . . . . .
H3A H 0.348(5) 0.808(3) 0.942(3) 0.037(12) Uiso 1 1 d . . . . .
H3B H 0.196(4) 0.772(3) 0.837(3) 0.027(10) Uiso 1 1 d . . . . .
B4 B 0.3272(8) 0.5880(6) 1.0125(4) 0.0589(16) Uani 1 1 d . . . . .
H4A H 0.433(6) 0.656(4) 1.012(3) 0.050(14) Uiso 1 1 d . . . . .
H4B H 0.247(7) 0.624(4) 1.008(4) 0.065(17) Uiso 1 1 d . . . . .
O1 O 0.1402(4) 0.9486(3) 0.6804(2) 0.0498(8) Uani 1 1 d . . . . .
O2 O 0.0292(3) 0.5459(3) 0.8192(2) 0.0483(8) Uani 1 1 d . . . . .
C1 C 0.4517(4) 0.7938(3) 0.7317(3) 0.0325(8) Uani 1 1 d . . . . .
C2 C 0.5035(4) 0.8082(3) 0.6591(3) 0.0337(8) Uani 1 1 d . . . . .
C3 C 0.5417(5) 0.9125(3) 0.6634(3) 0.0369(9) Uani 1 1 d . . . . .
H3 H 0.577862 0.943085 0.623293 0.044 Uiso 1 1 calc R . . . .
C4 C 0.5182(5) 0.9649(3) 0.7362(3) 0.0357(8) Uani 1 1 d . . . . .
C5 C 0.4593(4) 0.8911(3) 0.7763(3) 0.0341(8) Uani 1 1 d . . . . .
H5 H 0.429244 0.903907 0.825384 0.041 Uiso 1 1 calc R . . . .
C6 C 0.4290(4) 0.7024(3) 0.7665(3) 0.0322(8) Uani 1 1 d . . . . .
C7 C 0.5333(4) 0.6899(3) 0.8393(3) 0.0324(8) Uani 1 1 d . . . . .
C8 C 0.4787(4) 0.5838(3) 0.8344(3) 0.0341(8) Uani 1 1 d . . . . .
H8 H 0.525508 0.553654 0.874140 0.041 Uiso 1 1 calc R . . . .
C9 C 0.3452(5) 0.5302(3) 0.7618(3) 0.0371(9) Uani 1 1 d . . . . .
C10 C 0.3135(4) 0.6056(3) 0.7219(3) 0.0348(8) Uani 1 1 d . . . . .
H10 H 0.228330 0.592788 0.673102 0.042 Uiso 1 1 calc R . . . .
C11 C 0.5274(6) 0.7308(4) 0.5912(3) 0.0448(10) Uani 1 1 d . . . . .
C12 C 0.3810(7) 0.6451(4) 0.5287(4) 0.0666(15) Uani 1 1 d . . . . .
H12A H 0.330170 0.608553 0.562964 0.100 Uiso 1 1 calc GR . . . .
H12B H 0.402837 0.598186 0.488728 0.100 Uiso 1 1 calc GR . . . .
H12C H 0.317370 0.674468 0.494833 0.100 Uiso 1 1 calc GR . . . .
C13 C 0.6030(8) 0.7854(5) 0.5338(4) 0.0730(18) Uani 1 1 d . . . . .
H13A H 0.541525 0.818491 0.503533 0.109 Uiso 1 1 calc GR . . . .
H13B H 0.615199 0.735978 0.490600 0.109 Uiso 1 1 calc GR . . . .
H13C H 0.700272 0.836497 0.570897 0.109 Uiso 1 1 calc GR . . . .
C14 C 0.6289(7) 0.6808(5) 0.6386(4) 0.0659(15) Uani 1 1 d . . . . .
H14A H 0.724653 0.733285 0.676248 0.099 Uiso 1 1 calc GR . . . .
H14B H 0.644090 0.633444 0.595179 0.099 Uiso 1 1 calc GR . . . .
H14C H 0.582268 0.644108 0.674362 0.099 Uiso 1 1 calc GR . . . .
C15 C 0.5698(5) 1.0813(3) 0.7725(3) 0.0422(10) Uani 1 1 d . . . . .
C16 C 0.5351(8) 1.1322(4) 0.6979(4) 0.0701(17) Uani 1 1 d . . . . .
H16A H 0.585565 1.117761 0.657218 0.105 Uiso 1 1 calc GR . . . .
H16B H 0.569684 1.205564 0.723102 0.105 Uiso 1 1 calc GR . . . .
H16C H 0.428019 1.105286 0.666576 0.105 Uiso 1 1 calc GR . . . .
C17 C 0.4940(6) 1.1092(4) 0.8376(4) 0.0571(13) Uani 1 1 d . . . . .
H17A H 0.387233 1.086150 0.806773 0.086 Uiso 1 1 calc GR . . . .
H17B H 0.534550 1.182760 0.863069 0.086 Uiso 1 1 calc GR . . . .
H17C H 0.512348 1.076206 0.884290 0.086 Uiso 1 1 calc GR . . . .
C18 C 0.7385(6) 1.1227(4) 0.8210(4) 0.0693(17) Uani 1 1 d . . . . .
H18A H 0.760976 1.087562 0.865573 0.104 Uiso 1 1 calc GR . . . .
H18B H 0.773315 1.195410 0.849207 0.104 Uiso 1 1 calc GR . . . .
H18C H 0.788393 1.111284 0.779192 0.104 Uiso 1 1 calc GR . . . .
C19 C 0.6832(5) 0.7672(3) 0.9076(3) 0.0399(9) Uani 1 1 d . . . . .
C20 C 0.6633(6) 0.8502(4) 0.9704(3) 0.0578(13) Uani 1 1 d . . . . .
H20A H 0.614803 0.887491 0.936638 0.087 Uiso 1 1 calc GR . . . .
H20B H 0.760440 0.896931 1.011863 0.087 Uiso 1 1 calc GR . . . .
H20C H 0.602151 0.818733 1.002479 0.087 Uiso 1 1 calc GR . . . .
C21 C 0.7658(6) 0.7134(4) 0.9649(4) 0.0626(14) Uani 1 1 d . . . . .
H21A H 0.705724 0.682058 0.997598 0.094 Uiso 1 1 calc GR . . . .
H21B H 0.861148 0.763195 1.006053 0.094 Uiso 1 1 calc GR . . . .
H21C H 0.782617 0.661119 0.927235 0.094 Uiso 1 1 calc GR . . . .
C22 C 0.7843(6) 0.8206(5) 0.8609(4) 0.0647(15) Uani 1 1 d . . . . .
H22A H 0.813834 0.771448 0.828778 0.097 Uiso 1 1 calc GR . . . .
H22B H 0.872737 0.875019 0.904434 0.097 Uiso 1 1 calc GR . . . .
H22C H 0.730608 0.849274 0.819967 0.097 Uiso 1 1 calc GR . . . .
C23 C 0.2666(6) 0.4149(3) 0.7242(3) 0.0483(11) Uani 1 1 d . . . . .
C24 C 0.2747(12) 0.3614(5) 0.7969(5) 0.145(5) Uani 1 1 d . . . . .
H24A H 0.376219 0.364955 0.822772 0.217 Uiso 1 1 calc GR . . . .
H24B H 0.207584 0.290271 0.772230 0.217 Uiso 1 1 calc GR . . . .
H24C H 0.245556 0.394664 0.842222 0.217 Uiso 1 1 calc GR . . . .
C25 C 0.1030(6) 0.3838(4) 0.6686(4) 0.0726(18) Uani 1 1 d . . . . .
H25A H 0.051933 0.409553 0.704320 0.109 Uiso 1 1 calc GR . . . .
H25B H 0.056683 0.309763 0.647439 0.109 Uiso 1 1 calc GR . . . .
H25C H 0.096144 0.412172 0.618620 0.109 Uiso 1 1 calc GR . . . .
C26 C 0.3448(9) 0.3793(5) 0.6653(6) 0.126(4) Uani 1 1 d . . . . .
H26A H 0.340100 0.413333 0.618808 0.188 Uiso 1 1 calc GR . . . .
H26B H 0.295892 0.305869 0.639163 0.188 Uiso 1 1 calc GR . . . .
H26C H 0.448500 0.395748 0.700024 0.188 Uiso 1 1 calc GR . . . .
C27 C 0.0836(7) 1.0220(5) 0.6471(4) 0.0708(17) Uani 1 1 d . . . . .
H27A H -0.004816 0.987373 0.593446 0.085 Uiso 1 1 calc R . . . .
H27B H 0.160183 1.072289 0.633735 0.085 Uiso 1 1 calc R . . . .
C28 C 0.0453(11) 1.0714(6) 0.7192(5) 0.102(3) Uani 1 1 d . . . . .
H28A H 0.129490 1.134225 0.756804 0.122 Uiso 1 1 calc R . . . .
H28B H -0.041478 1.089264 0.695048 0.122 Uiso 1 1 calc R . . . .
C29 C 0.0125(11) 1.0025(7) 0.7687(5) 0.106(3) Uani 1 1 d . . . . .
H29A H -0.095902 0.966502 0.750422 0.128 Uiso 1 1 calc R . . . .
H29B H 0.050720 1.038850 0.831705 0.128 Uiso 1 1 calc R . . . .
C30 C 0.0858(8) 0.9284(5) 0.7521(5) 0.0743(19) Uani 1 1 d . . . . .
H30A H 0.168968 0.938529 0.805243 0.089 Uiso 1 1 calc R . . . .
H30B H 0.014023 0.857916 0.735042 0.089 Uiso 1 1 calc R . . . .
C31 C -0.0752(6) 0.5629(5) 0.7481(5) 0.0727(18) Uani 1 1 d . . . . .
H31A H -0.054068 0.547609 0.693247 0.087 Uiso 1 1 calc R . . . .
H31B H -0.066760 0.634349 0.762694 0.087 Uiso 1 1 calc R . . . .
C32 C -0.2283(7) 0.4933(6) 0.7371(5) 0.088(2) Uani 1 1 d . . . . .
H32A H -0.279779 0.531018 0.764086 0.106 Uiso 1 1 calc R . . . .
H32B H -0.288240 0.460544 0.674430 0.106 Uiso 1 1 calc R . . . .
C33 C -0.2026(7) 0.4168(5) 0.7831(5) 0.084(2) Uani 1 1 d . . . . .
H33A H -0.196237 0.359789 0.743392 0.101 Uiso 1 1 calc R . . . .
H33B H -0.282821 0.389864 0.806149 0.101 Uiso 1 1 calc R . . . .
C34 C -0.0578(6) 0.4752(5) 0.8560(4) 0.0680(16) Uani 1 1 d . . . . .
H34A H -0.072774 0.512294 0.906898 0.082 Uiso 1 1 calc R . . . .
H34B H -0.007830 0.429437 0.874764 0.082 Uiso 1 1 calc R . . . .
H1C H 0.302(6) 0.960(4) 0.535(4) 0.058(16) Uiso 1 1 d . . . . .
H1D H 0.231(8) 0.931(6) 0.426(5) 0.11(3) Uiso 1 1 d . . . . .
H2C H 0.126(6) 0.681(4) 0.553(4) 0.064(16) Uiso 1 1 d . . . . .
H2D H -0.058(7) 0.622(5) 0.572(4) 0.074(18) Uiso 1 1 d . . . . .
H3C H 0.154(6) 0.744(4) 0.934(4) 0.064(16) Uiso 1 1 d . . . . .
H3D H 0.206(6) 0.872(4) 0.921(3) 0.063(16) Uiso 1 1 d . . . . .
H4C H 0.289(6) 0.526(4) 0.952(4) 0.065(17) Uiso 1 1 d . . . . .
H4D H 0.352(7) 0.560(5) 1.073(4) 0.08(2) Uiso 1 1 d . . . . .

loop_
_atom_site_aniso_label
_atom_site_aniso_U_11
_atom_site_aniso_U_22
_atom_site_aniso_U_33
_atom_site_aniso_U_23
_atom_site_aniso_U_13
_atom_site_aniso_U_12
Dy1 0.03757(13) 0.04478(15) 0.03926(15) 0.01834(11) 0.01275(10) 0.01340(11)
B1 0.058(4) 0.081(5) 0.058(4) 0.040(4) 0.021(3) 0.020(3)
B2 0.042(3) 0.063(4) 0.050(3) 0.020(3) 0.005(2) 0.005(3)
Dy2 0.03755(13) 0.03742(14) 0.03904(14) 0.01591(10) 0.01938(10) 0.01594(10)
B3 0.062(3) 0.046(3) 0.054(3) 0.018(2) 0.026(3) 0.028(3)
B4 0.073(4) 0.075(4) 0.054(4) 0.042(3) 0.033(3) 0.038(4)
O1 0.0502(18) 0.059(2) 0.064(2) 0.0349(17) 0.0298(16) 0.0336(17)
O2 0.0387(16) 0.0521(19) 0.058(2) 0.0231(15) 0.0245(14) 0.0104(14)
C1 0.0336(19) 0.034(2) 0.033(2) 0.0100(15) 0.0157(15) 0.0125(16)
C2 0.037(2) 0.035(2) 0.031(2) 0.0065(15) 0.0175(16) 0.0121(16)
C3 0.039(2) 0.039(2) 0.037(2) 0.0150(17) 0.0198(17) 0.0116(18)
C4 0.036(2) 0.036(2) 0.039(2) 0.0109(17) 0.0164(16) 0.0139(17)
C5 0.0340(19) 0.038(2) 0.036(2) 0.0119(16) 0.0183(16) 0.0156(17)
C6 0.0332(19) 0.037(2) 0.032(2) 0.0097(16) 0.0179(16) 0.0145(16)
C7 0.0351(19) 0.0317(19) 0.034(2) 0.0101(15) 0.0157(16) 0.0131(16)
C8 0.037(2) 0.035(2) 0.035(2) 0.0134(16) 0.0135(16) 0.0166(17)
C9 0.041(2) 0.034(2) 0.040(2) 0.0104(17) 0.0167(17) 0.0146(18)
C10 0.035(2) 0.034(2) 0.036(2) 0.0122(16) 0.0133(16) 0.0118(16)
C11 0.059(3) 0.046(2) 0.038(2) 0.0084(19) 0.027(2) 0.024(2)
C12 0.081(4) 0.057(3) 0.052(3) -0.004(2) 0.027(3) 0.019(3)
C13 0.110(5) 0.064(4) 0.068(4) 0.018(3) 0.064(4) 0.036(4)
C14 0.082(4) 0.071(4) 0.062(3) 0.010(3) 0.036(3) 0.047(3)
C15 0.047(2) 0.035(2) 0.047(2) 0.0105(18) 0.020(2) 0.0138(19)
C16 0.110(5) 0.042(3) 0.064(4) 0.021(3) 0.032(3) 0.030(3)
C17 0.061(3) 0.045(3) 0.065(3) 0.000(2) 0.031(3) 0.019(2)
C18 0.045(3) 0.045(3) 0.096(5) -0.003(3) 0.018(3) 0.006(2)
C19 0.036(2) 0.040(2) 0.039(2) 0.0086(18) 0.0109(17) 0.0111(18)
C20 0.054(3) 0.053(3) 0.051(3) -0.002(2) 0.006(2) 0.018(2)
C21 0.050(3) 0.062(3) 0.064(3) 0.016(3) 0.002(2) 0.021(3)
C22 0.041(3) 0.077(4) 0.061(3) 0.020(3) 0.018(2) 0.002(3)
C23 0.050(3) 0.031(2) 0.057(3) 0.006(2) 0.018(2) 0.0104(19)
C24 0.214(11) 0.036(3) 0.090(6) 0.024(3) -0.030(6) -0.011(5)
C25 0.052(3) 0.047(3) 0.088(4) -0.012(3) 0.012(3) 0.004(2)
C26 0.101(6) 0.042(3) 0.212(10) -0.039(5) 0.097(7) -0.001(3)
C27 0.072(4) 0.078(4) 0.094(5) 0.057(4) 0.038(3) 0.045(3)
C28 0.166(9) 0.079(5) 0.112(6) 0.050(4) 0.067(6) 0.085(6)
C29 0.171(9) 0.134(7) 0.116(6) 0.077(6) 0.104(6) 0.121(7)
C30 0.093(5) 0.087(4) 0.100(5) 0.064(4) 0.065(4) 0.062(4)
C31 0.042(3) 0.085(4) 0.095(5) 0.050(4) 0.018(3) 0.019(3)
C32 0.048(3) 0.097(5) 0.089(5) 0.025(4) 0.009(3) 0.000(3)
C33 0.067(4) 0.065(4) 0.104(5) 0.016(4) 0.042(4) -0.003(3)
C34 0.055(3) 0.068(4) 0.091(4) 0.042(3) 0.039(3) 0.014(3)

_geom_special_details            
;
 All esds (except the esd in the dihedral angle between two l.s. planes)
 are estimated using the full covariance matrix.  The cell esds are taken
 into account individually in the estimation of esds in distances, angles
 and torsion angles; correlations between esds in cell parameters are only
 used when they are defined by crystal symmetry.  An approximate (isotropic)
 treatment of cell esds is used for estimating esds involving l.s. planes.
;
loop_
_geom_bond_atom_site_label_1
_geom_bond_atom_site_label_2
_geom_bond_distance
_geom_bond_site_symmetry_2
_geom_bond_publ_flag
Dy1 B1 2.506(6) . ?
Dy1 B2 2.490(6) . ?
Dy1 O1 2.338(3) . ?
Dy1 C1 2.698(4) . ?
Dy1 C2 2.668(4) . ?
Dy1 C3 2.607(4) . ?
Dy1 C4 2.640(4) . ?
Dy1 C5 2.641(4) . ?
Dy2 B3 2.498(6) . ?
Dy2 B4 2.496(6) . ?
Dy2 O2 2.324(3) . ?
Dy2 C6 2.696(4) . ?
Dy2 C7 2.668(4) . ?
Dy2 C8 2.619(4) . ?
Dy2 C9 2.648(4) . ?
Dy2 C10 2.635(4) . ?
O1 C27 1.454(6) . ?
O1 C30 1.457(6) . ?
O2 C31 1.449(6) . ?
O2 C34 1.449(6) . ?
C1 C2 1.441(5) . ?
C1 C5 1.423(5) . ?
C1 C6 1.493(5) . ?
C2 C3 1.406(6) . ?
C2 C11 1.548(5) . ?
C3 C4 1.409(6) . ?
C4 C5 1.400(6) . ?
C4 C15 1.535(6) . ?
C6 C7 1.435(5) . ?
C6 C10 1.414(6) . ?
C7 C8 1.426(6) . ?
C7 C19 1.540(6) . ?
C8 C9 1.408(6) . ?
C9 C10 1.424(6) . ?
C9 C23 1.520(6) . ?
C11 C12 1.533(7) . ?
C11 C13 1.530(7) . ?
C11 C14 1.535(7) . ?
C15 C16 1.539(7) . ?
C15 C17 1.532(6) . ?
C15 C18 1.527(7) . ?
C19 C20 1.527(6) . ?
C19 C21 1.542(6) . ?
C19 C22 1.530(6) . ?
C23 C24 1.521(8) . ?
C23 C25 1.521(7) . ?
C23 C26 1.511(8) . ?
C27 C28 1.471(9) . ?
C28 C29 1.399(9) . ?
C29 C30 1.489(8) . ?
C31 C32 1.492(8) . ?
C32 C33 1.478(10) . ?
C33 C34 1.483(9) . ?

loop_
_geom_angle_atom_site_label_1
_geom_angle_atom_site_label_2
_geom_angle_atom_site_label_3
_geom_angle
_geom_angle_site_symmetry_1
_geom_angle_site_symmetry_3
_geom_angle_publ_flag
B1 Dy1 C1 137.24(19) . . ?
B1 Dy1 C2 106.17(19) . . ?
B1 Dy1 C3 90.96(19) . . ?
B1 Dy1 C4 107.5(2) . . ?
B1 Dy1 C5 138.00(19) . . ?
B2 Dy1 B1 106.6(2) . . ?
B2 Dy1 C1 97.38(17) . . ?
B2 Dy1 C2 111.12(19) . . ?
B2 Dy1 C3 142.01(19) . . ?
B2 Dy1 C4 145.14(17) . . ?
B2 Dy1 C5 114.51(17) . . ?
O1 Dy1 B1 95.7(2) . . ?
O1 Dy1 B2 92.3(2) . . ?
O1 Dy1 C1 118.49(11) . . ?
O1 Dy1 C2 140.96(12) . . ?
O1 Dy1 C3 119.76(13) . . ?
O1 Dy1 C4 91.31(13) . . ?
O1 Dy1 C5 91.08(12) . . ?
C2 Dy1 C1 31.16(11) . . ?
C3 Dy1 C1 50.96(12) . . ?
C3 Dy1 C2 30.90(13) . . ?
C3 Dy1 C4 31.15(12) . . ?
C3 Dy1 C5 50.74(12) . . ?
C4 Dy1 C1 51.32(12) . . ?
C4 Dy1 C2 51.66(12) . . ?
C4 Dy1 C5 30.74(12) . . ?
C5 Dy1 C1 30.90(12) . . ?
C5 Dy1 C2 51.24(11) . . ?
B3 Dy2 C6 97.86(16) . . ?
B3 Dy2 C7 111.00(17) . . ?
B3 Dy2 C8 142.25(17) . . ?
B3 Dy2 C9 146.04(17) . . ?
B3 Dy2 C10 114.86(16) . . ?
B4 Dy2 B3 107.4(2) . . ?
B4 Dy2 C6 137.49(18) . . ?
B4 Dy2 C7 106.70(18) . . ?
B4 Dy2 C8 90.47(18) . . ?
B4 Dy2 C9 105.91(19) . . ?
B4 Dy2 C10 137.03(18) . . ?
O2 Dy2 B3 91.80(17) . . ?
O2 Dy2 B4 93.8(2) . . ?
O2 Dy2 C6 119.39(12) . . ?
O2 Dy2 C7 142.14(12) . . ?
O2 Dy2 C8 120.55(12) . . ?
O2 Dy2 C9 92.23(13) . . ?
O2 Dy2 C10 92.11(12) . . ?
C7 Dy2 C6 31.02(12) . . ?
C8 Dy2 C6 50.94(12) . . ?
C8 Dy2 C7 31.27(12) . . ?
C8 Dy2 C9 30.99(13) . . ?
C8 Dy2 C10 50.84(12) . . ?
C9 Dy2 C6 51.57(12) . . ?
C9 Dy2 C7 52.03(12) . . ?
C10 Dy2 C6 30.75(12) . . ?
C10 Dy2 C7 51.32(12) . . ?
C10 Dy2 C9 31.28(12) . . ?
C27 O1 Dy1 130.2(3) . . ?
C27 O1 C30 107.9(4) . . ?
C30 O1 Dy1 120.5(3) . . ?
C31 O2 Dy2 122.1(3) . . ?
C31 O2 C34 107.4(4) . . ?
C34 O2 Dy2 129.0(3) . . ?
C2 C1 Dy1 73.3(2) . . ?
C2 C1 C6 126.6(3) . . ?
C5 C1 Dy1 72.4(2) . . ?
C5 C1 C2 106.5(3) . . ?
C5 C1 C6 125.4(3) . . ?
C6 C1 Dy1 130.0(3) . . ?
C1 C2 Dy1 75.6(2) . . ?
C1 C2 C11 129.7(4) . . ?
C3 C2 Dy1 72.2(2) . . ?
C3 C2 C1 106.6(3) . . ?
C3 C2 C11 123.6(4) . . ?
C11 C2 Dy1 120.9(3) . . ?
C2 C3 Dy1 76.9(2) . . ?
C2 C3 C4 110.5(4) . . ?
C4 C3 Dy1 75.7(2) . . ?
C3 C4 Dy1 73.1(2) . . ?
C3 C4 C15 126.4(4) . . ?
C5 C4 Dy1 74.7(2) . . ?
C5 C4 C3 106.4(4) . . ?
C5 C4 C15 126.7(4) . . ?
C15 C4 Dy1 124.5(3) . . ?
C1 C5 Dy1 76.7(2) . . ?
C4 C5 Dy1 74.6(2) . . ?
C4 C5 C1 110.0(3) . . ?
C1 C6 Dy2 129.4(2) . . ?
C7 C6 Dy2 73.4(2) . . ?
C7 C6 C1 126.7(4) . . ?
C10 C6 Dy2 72.2(2) . . ?
C10 C6 C1 124.7(4) . . ?
C10 C6 C7 107.4(4) . . ?
C6 C7 Dy2 75.5(2) . . ?
C6 C7 C19 130.5(4) . . ?
C8 C7 Dy2 72.4(2) . . ?
C8 C7 C6 106.1(3) . . ?
C8 C7 C19 123.2(4) . . ?
C19 C7 Dy2 120.8(3) . . ?
C7 C8 Dy2 76.3(2) . . ?
C9 C8 Dy2 75.7(2) . . ?
C9 C8 C7 110.8(4) . . ?
C8 C9 Dy2 73.3(2) . . ?
C8 C9 C10 105.6(4) . . ?
C8 C9 C23 127.1(4) . . ?
C10 C9 Dy2 73.8(2) . . ?
C10 C9 C23 126.5(4) . . ?
C23 C9 Dy2 125.7(3) . . ?
C6 C10 Dy2 77.0(2) . . ?
C6 C10 C9 110.0(4) . . ?
C9 C10 Dy2 74.9(2) . . ?
C12 C11 C2 113.1(4) . . ?
C12 C11 C14 107.8(5) . . ?
C13 C11 C2 110.2(4) . . ?
C13 C11 C12 107.3(4) . . ?
C13 C11 C14 107.8(5) . . ?
C14 C11 C2 110.5(4) . . ?
C4 C15 C16 111.7(4) . . ?
C17 C15 C4 111.2(4) . . ?
C17 C15 C16 108.2(4) . . ?
C18 C15 C4 107.4(4) . . ?
C18 C15 C16 109.4(5) . . ?
C18 C15 C17 108.8(4) . . ?
C7 C19 C21 110.9(4) . . ?
C20 C19 C7 112.6(4) . . ?
C20 C19 C21 107.1(4) . . ?
C20 C19 C22 107.5(4) . . ?
C22 C19 C7 110.3(4) . . ?
C22 C19 C21 108.1(4) . . ?
C9 C23 C24 111.5(4) . . ?
C9 C23 C25 112.3(4) . . ?
C24 C23 C25 108.4(6) . . ?
C26 C23 C9 107.4(4) . . ?
C26 C23 C24 109.1(7) . . ?
C26 C23 C25 108.1(5) . . ?
O1 C27 C28 104.5(5) . . ?
C29 C28 C27 107.9(6) . . ?
C28 C29 C30 107.2(6) . . ?
O1 C30 C29 105.9(5) . . ?
O2 C31 C32 107.2(5) . . ?
C33 C32 C31 104.3(6) . . ?
C32 C33 C34 103.6(5) . . ?
O2 C34 C33 104.9(5) . . ?

_shelx_res_file                  
;
TITL exp_1973_a.res in P-1
    exp_1973.res
    created by SHELXL-2018/3 at 10:36:14 on 07-Jan-2020
REM Old TITL exp_1973 in P-1
REM SHELXT solution in P-1: R1 0.095, Rweak 0.005, Alpha 0.034
REM <I/s> 0.000 for 0 systematic absences, Orientation as input
REM Formula found by SHELXT: C34 O6 Dy2
CELL 1.54184 10.0067 14.2962 16.3689 99.987 105.704 107.788
ZERR 2 0.0005 0.0007 0.0008 0.004 0.004 0.004
LATT 1
SFAC C H B Dy O
UNIT 68 144 8 4 4

L.S. 50
PLAN  2
SIZE 0.2 0.2 0.3
TEMP -53.15
BOND
list 4
fmap 2 53
acta
REM <olex2.extras>
REM <HklSrc "%./exp_1973.hkl">
REM </olex2.extras>

WGHT    0.032400    0.796600
FVAR       0.30681
DY1   4    0.251775    0.845785    0.620467    11.00000    0.03757    0.04478 =
         0.03926    0.01834    0.01275    0.01340
B1    3    0.225610    0.900309    0.481315    11.00000    0.05831    0.08094 =
         0.05798    0.04046    0.02118    0.02036
H1A   2    0.268108    0.835664    0.489411    11.00000    0.04684
H1B   2    0.109287    0.869076    0.483440    11.00000    0.06133
B2    3    0.029703    0.687134    0.585964    11.00000    0.04206    0.06302 =
         0.05036    0.02023    0.00520    0.00452
H2A   2    0.000621    0.750707    0.567467    11.00000    0.04531
H2B   2    0.093356    0.727833    0.663170    11.00000    0.04143
DY2   4    0.281996    0.648548    0.877104    11.00000    0.03755    0.03742 =
         0.03904    0.01591    0.01938    0.01594
B3    3    0.226100    0.806349    0.913271    11.00000    0.06169    0.04557 =
         0.05443    0.01809    0.02626    0.02759
H3A   2    0.348435    0.807805    0.941640    11.00000    0.03735
H3B   2    0.195734    0.771978    0.837499    11.00000    0.02679
B4    3    0.327230    0.587994    1.012532    11.00000    0.07301    0.07528 =
         0.05378    0.04161    0.03344    0.03840
H4A   2    0.433271    0.656106    1.011504    11.00000    0.04979
H4B   2    0.247117    0.623738    1.008115    11.00000    0.06511
O1    5    0.140194    0.948577    0.680438    11.00000    0.05018    0.05883 =
         0.06432    0.03485    0.02975    0.03363
O2    5    0.029219    0.545878    0.819160    11.00000    0.03873    0.05213 =
         0.05751    0.02315    0.02447    0.01043
C1    1    0.451699    0.793804    0.731724    11.00000    0.03362    0.03378 =
         0.03322    0.00999    0.01573    0.01248
C2    1    0.503468    0.808168    0.659090    11.00000    0.03671    0.03483 =
         0.03137    0.00647    0.01751    0.01209
C3    1    0.541717    0.912524    0.663379    11.00000    0.03895    0.03882 =
         0.03703    0.01503    0.01976    0.01164
AFIX  43
H3    2    0.577862    0.943085    0.623293    11.00000   -1.20000
AFIX   0
C4    1    0.518243    0.964853    0.736222    11.00000    0.03561    0.03573 =
         0.03872    0.01095    0.01643    0.01387
C5    1    0.459328    0.891084    0.776290    11.00000    0.03404    0.03830 =
         0.03622    0.01189    0.01829    0.01565
AFIX  43
H5    2    0.429244    0.903907    0.825384    11.00000   -1.20000
AFIX   0
C6    1    0.428980    0.702397    0.766504    11.00000    0.03316    0.03655 =
         0.03230    0.00970    0.01793    0.01451
C7    1    0.533350    0.689855    0.839308    11.00000    0.03509    0.03165 =
         0.03380    0.01011    0.01565    0.01312
C8    1    0.478725    0.583764    0.834369    11.00000    0.03702    0.03488 =
         0.03511    0.01337    0.01351    0.01663
AFIX  43
H8    2    0.525508    0.553654    0.874140    11.00000   -1.20000
AFIX   0
C9    1    0.345226    0.530237    0.761848    11.00000    0.04051    0.03364 =
         0.03980    0.01036    0.01671    0.01458
C10   1    0.313489    0.605557    0.721910    11.00000    0.03485    0.03411 =
         0.03631    0.01223    0.01334    0.01178
AFIX  43
H10   2    0.228330    0.592788    0.673102    11.00000   -1.20000
AFIX   0
C11   1    0.527374    0.730832    0.591159    11.00000    0.05910    0.04596 =
         0.03821    0.00839    0.02726    0.02420
C12   1    0.380998    0.645142    0.528685    11.00000    0.08078    0.05688 =
         0.05219   -0.00356    0.02655    0.01927
AFIX 137
H12A  2    0.330170    0.608553    0.562964    11.00000   -1.50000
H12B  2    0.402837    0.598186    0.488728    11.00000   -1.50000
H12C  2    0.317370    0.674468    0.494833    11.00000   -1.50000
AFIX   0
C13   1    0.603018    0.785450    0.533796    11.00000    0.11028    0.06413 =
         0.06842    0.01811    0.06360    0.03595
AFIX 137
H13A  2    0.541525    0.818491    0.503533    11.00000   -1.50000
H13B  2    0.615199    0.735978    0.490600    11.00000   -1.50000
H13C  2    0.700272    0.836497    0.570897    11.00000   -1.50000
AFIX   0
C14   1    0.628945    0.680813    0.638604    11.00000    0.08199    0.07069 =
         0.06212    0.00955    0.03600    0.04657
AFIX 137
H14A  2    0.724653    0.733285    0.676248    11.00000   -1.50000
H14B  2    0.644090    0.633444    0.595179    11.00000   -1.50000
H14C  2    0.582268    0.644108    0.674362    11.00000   -1.50000
AFIX   0
C15   1    0.569813    1.081319    0.772460    11.00000    0.04671    0.03460 =
         0.04668    0.01049    0.02044    0.01376
C16   1    0.535056    1.132187    0.697949    11.00000    0.10954    0.04196 =
         0.06400    0.02087    0.03198    0.03014
AFIX 137
H16A  2    0.585565    1.117761    0.657218    11.00000   -1.50000
H16B  2    0.569684    1.205564    0.723102    11.00000   -1.50000
H16C  2    0.428019    1.105286    0.666576    11.00000   -1.50000
AFIX   0
C17   1    0.494039    1.109161    0.837622    11.00000    0.06137    0.04460 =
         0.06456   -0.00023    0.03075    0.01942
AFIX 137
H17A  2    0.387233    1.086150    0.806773    11.00000   -1.50000
H17B  2    0.534550    1.182760    0.863069    11.00000   -1.50000
H17C  2    0.512348    1.076206    0.884290    11.00000   -1.50000
AFIX   0
C18   1    0.738510    1.122665    0.821039    11.00000    0.04462    0.04541 =
         0.09581   -0.00345    0.01780    0.00562
AFIX 137
H18A  2    0.760976    1.087562    0.865573    11.00000   -1.50000
H18B  2    0.773315    1.195410    0.849207    11.00000   -1.50000
H18C  2    0.788393    1.111284    0.779192    11.00000   -1.50000
AFIX   0
C19   1    0.683154    0.767240    0.907607    11.00000    0.03620    0.03990 =
         0.03884    0.00862    0.01086    0.01108
C20   1    0.663329    0.850161    0.970370    11.00000    0.05370    0.05310 =
         0.05074   -0.00191    0.00582    0.01833
AFIX 137
H20A  2    0.614803    0.887491    0.936638    11.00000   -1.50000
H20B  2    0.760440    0.896931    1.011863    11.00000   -1.50000
H20C  2    0.602151    0.818733    1.002479    11.00000   -1.50000
AFIX   0
C21   1    0.765823    0.713414    0.964937    11.00000    0.04994    0.06161 =
         0.06407    0.01647    0.00161    0.02082
AFIX 137
H21A  2    0.705724    0.682058    0.997598    11.00000   -1.50000
H21B  2    0.861148    0.763195    1.006053    11.00000   -1.50000
H21C  2    0.782617    0.661119    0.927235    11.00000   -1.50000
AFIX   0
C22   1    0.784341    0.820630    0.860925    11.00000    0.04137    0.07724 =
         0.06112    0.01995    0.01847    0.00198
AFIX 137
H22A  2    0.813834    0.771448    0.828778    11.00000   -1.50000
H22B  2    0.872737    0.875019    0.904434    11.00000   -1.50000
H22C  2    0.730608    0.849274    0.819967    11.00000   -1.50000
AFIX   0
C23   1    0.266617    0.414927    0.724224    11.00000    0.05026    0.03080 =
         0.05713    0.00554    0.01773    0.01039
C24   1    0.274728    0.361355    0.796944    11.00000    0.21381    0.03637 =
         0.09024    0.02379   -0.02971   -0.01113
AFIX 137
H24A  2    0.376219    0.364955    0.822772    11.00000   -1.50000
H24B  2    0.207584    0.290271    0.772230    11.00000   -1.50000
H24C  2    0.245556    0.394664    0.842222    11.00000   -1.50000
AFIX   0
C25   1    0.103025    0.383782    0.668613    11.00000    0.05175    0.04655 =
         0.08781   -0.01166    0.01160    0.00359
AFIX 137
H25A  2    0.051933    0.409553    0.704320    11.00000   -1.50000
H25B  2    0.056683    0.309763    0.647439    11.00000   -1.50000
H25C  2    0.096144    0.412172    0.618620    11.00000   -1.50000
AFIX   0
C26   1    0.344775    0.379277    0.665277    11.00000    0.10056    0.04154 =
         0.21189   -0.03853    0.09742   -0.00124
AFIX 137
H26A  2    0.340100    0.413333    0.618808    11.00000   -1.50000
H26B  2    0.295892    0.305869    0.639163    11.00000   -1.50000
H26C  2    0.448500    0.395748    0.700024    11.00000   -1.50000
AFIX   0
C27   1    0.083647    1.021973    0.647092    11.00000    0.07205    0.07827 =
         0.09423    0.05677    0.03810    0.04494
AFIX  23
H27A  2   -0.004816    0.987373    0.593446    11.00000   -1.20000
H27B  2    0.160183    1.072289    0.633735    11.00000   -1.20000
AFIX   0
C28   1    0.045284    1.071394    0.719245    11.00000    0.16559    0.07907 =
         0.11194    0.04986    0.06709    0.08544
AFIX  23
H28A  2    0.129490    1.134225    0.756804    11.00000   -1.20000
H28B  2   -0.041478    1.089264    0.695048    11.00000   -1.20000
AFIX   0
C29   1    0.012477    1.002454    0.768662    11.00000    0.17099    0.13385 =
         0.11575    0.07715    0.10384    0.12144
AFIX  23
H29A  2   -0.095902    0.966502    0.750422    11.00000   -1.20000
H29B  2    0.050720    1.038850    0.831705    11.00000   -1.20000
AFIX   0
C30   1    0.085833    0.928369    0.752104    11.00000    0.09315    0.08699 =
         0.10048    0.06422    0.06517    0.06201
AFIX  23
H30A  2    0.168968    0.938529    0.805243    11.00000   -1.20000
H30B  2    0.014023    0.857916    0.735042    11.00000   -1.20000
AFIX   0
C31   1   -0.075154    0.562870    0.748078    11.00000    0.04160    0.08491 =
         0.09491    0.04993    0.01822    0.01895
AFIX  23
H31A  2   -0.054068    0.547609    0.693247    11.00000   -1.20000
H31B  2   -0.066760    0.634349    0.762694    11.00000   -1.20000
AFIX   0
C32   1   -0.228310    0.493348    0.737108    11.00000    0.04805    0.09665 =
         0.08940    0.02470    0.00854    0.00039
AFIX  23
H32A  2   -0.279779    0.531018    0.764086    11.00000   -1.20000
H32B  2   -0.288240    0.460544    0.674430    11.00000   -1.20000
AFIX   0
C33   1   -0.202640    0.416771    0.783068    11.00000    0.06685    0.06480 =
         0.10425    0.01616    0.04184   -0.00328
AFIX  23
H33A  2   -0.196237    0.359789    0.743392    11.00000   -1.20000
H33B  2   -0.282821    0.389864    0.806149    11.00000   -1.20000
AFIX   0
C34   1   -0.057848    0.475231    0.855977    11.00000    0.05535    0.06820 =
         0.09114    0.04247    0.03934    0.01366
AFIX  23
H34A  2   -0.072774    0.512294    0.906898    11.00000   -1.20000
H34B  2   -0.007830    0.429437    0.874764    11.00000   -1.20000
AFIX   0
H1C   2    0.302058    0.959762    0.535232    11.00000    0.05811
H1D   2    0.231274    0.931421    0.426377    11.00000    0.10933
H2C   2    0.126466    0.681478    0.553088    11.00000    0.06351
H2D   2   -0.058021    0.621921    0.571562    11.00000    0.07395
H3C   2    0.154270    0.744002    0.934339    11.00000    0.06363
H3D   2    0.206298    0.872060    0.921160    11.00000    0.06302
H4C   2    0.288901    0.525920    0.951788    11.00000    0.06455
H4D   2    0.351988    0.560446    1.073370    11.00000    0.08027
HKLF 4


REM  exp_1973_a.res in P-1
REM wR2 = 0.0865, GooF = S = 1.038, Restrained GooF = 1.038 for all data
REM R1 = 0.0346 for 6524 Fo > 4sig(Fo) and 0.0444 for all 7793 data
REM 455 parameters refined using 0 restraints

END

WGHT      0.0324      0.7966

REM Highest difference peak  0.518,  deepest hole -0.753,  1-sigma level  0.080
Q1    1   0.2802  0.7785  0.6268  11.00000  0.05    0.52
Q2    1   0.3070  0.5831  0.8836  11.00000  0.05    0.45
;
_shelx_res_checksum              33817
_olex2_submission_special_instructions 'No special instructions were received'
_oxdiff_exptl_absorpt_empirical_details 
;
Empirical correction (ABSPACK) includes:
- Absorption correction using spherical harmonics
- Frame scaling
;
_oxdiff_exptl_absorpt_empirical_full_max 1.820
_oxdiff_exptl_absorpt_empirical_full_min 0.730
####################################################################### 
# 
# This file contains crystal structure data downloaded from the 
# Cambridge Structural Database (CSD) hosted by the Cambridge 
# Crystallographic Data Centre (CCDC).
# 
# Full information about CCDC data access policies and citation 
# guidelines are available at http://www.ccdc.cam.ac.uk/access/V1 
# 
# Audit and citation data items may have been added by the CCDC. 
# Please retain this information to preserve the provenance of 
# this file and to allow appropriate attribution of the data. 
# 
#######################################################################

data_exp_1946
_database_code_depnum_ccdc_archive 'CCDC 1993008'
loop_
_audit_author_name
_audit_author_address
'Mian HE'
;University of Sussex
United Kingdom
;
_audit_update_record             
;
2020-03-26 deposited with the CCDC.	2020-05-18 downloaded from the CCDC.
;
_audit_creation_date             2020-01-10
_audit_creation_method           
;
Olex2 1.2
(compiled 2018.05.29 svn.r3508 for OlexSys, GUI svn.r5506)
;
_shelx_SHELXL_version_number     2018/3
_chemical_name_common            ?
_chemical_name_systematic        ?
_chemical_formula_moiety         'C46 H78 B2 Dy2'
_chemical_formula_sum            'C46 H78 B2 Dy2'
_chemical_formula_weight         977.70
_chemical_melting_point          ?
loop_
_atom_type_symbol
_atom_type_description
_atom_type_scat_dispersion_real
_atom_type_scat_dispersion_imag
_atom_type_scat_source
C C 0.0181 0.0091 'International Tables Vol C Tables 4.2.6.8 and 6.1.1.4'
H H 0.0000 0.0000 'International Tables Vol C Tables 4.2.6.8 and 6.1.1.4'
B B 0.0090 0.0039 'International Tables Vol C Tables 4.2.6.8 and 6.1.1.4'
Dy Dy -9.8046 9.8477 'International Tables Vol C Tables 4.2.6.8 and 6.1.1.4'

_shelx_space_group_comment       
;
The symmetry employed for this shelxl refinement is uniquely defined
by the following loop, which should always be used as a source of
symmetry information in preference to the above space-group names.
They are only intended as comments.
;
_space_group_crystal_system      monoclinic
_space_group_IT_number           14
_space_group_name_H-M_alt        'P 1 21/n 1'
_space_group_name_Hall           '-P 2yn'
loop_
_space_group_symop_operation_xyz
'x, y, z'
'-x+1/2, y+1/2, -z+1/2'
'-x, -y, -z'
'x-1/2, -y-1/2, z-1/2'

_cell_length_a                   13.31990(10)
_cell_length_b                   18.14390(10)
_cell_length_c                   19.6411(2)
_cell_angle_alpha                90
_cell_angle_beta                 107.3660(10)
_cell_angle_gamma                90
_cell_volume                     4530.39(7)
_cell_formula_units_Z            4
_cell_measurement_reflns_used    15001
_cell_measurement_temperature    100.01(10)
_cell_measurement_theta_max      71.1040
_cell_measurement_theta_min      4.2400
_shelx_estimated_absorpt_T_max   0.272
_shelx_estimated_absorpt_T_min   0.177
_exptl_absorpt_coefficient_mu    17.629
_exptl_absorpt_correction_T_max  1.00000
_exptl_absorpt_correction_T_min  0.46892
_exptl_absorpt_correction_type   multi-scan
_exptl_absorpt_process_details   
;
CrysAlisPro 1.171.39.46 (Rigaku Oxford Diffraction, 2018)
Empirical absorption correction using spherical harmonics,
 implemented in SCALE3 ABSPACK scaling algorithm.
;
_exptl_absorpt_special_details   ?
_exptl_crystal_colour            'light yellow'
_exptl_crystal_colour_lustre     .
_exptl_crystal_colour_modifier   light
_exptl_crystal_colour_primary    yellow
_exptl_crystal_density_diffrn    1.433
_exptl_crystal_density_meas      ?
_exptl_crystal_density_method    ?
_exptl_crystal_description       block
_exptl_crystal_F_000             1984
_exptl_crystal_preparation       ?
_exptl_crystal_size_max          0.15
_exptl_crystal_size_mid          0.12
_exptl_crystal_size_min          0.1
_exptl_transmission_factor_max   ?
_exptl_transmission_factor_min   ?
_diffrn_reflns_av_R_equivalents  0.0402
_diffrn_reflns_av_unetI/netI     0.0357
_diffrn_reflns_Laue_measured_fraction_full 1.000
_diffrn_reflns_Laue_measured_fraction_max 0.988
_diffrn_reflns_limit_h_max       10
_diffrn_reflns_limit_h_min       -16
_diffrn_reflns_limit_k_max       20
_diffrn_reflns_limit_k_min       -22
_diffrn_reflns_limit_l_max       24
_diffrn_reflns_limit_l_min       -24
_diffrn_reflns_number            31291
_diffrn_reflns_point_group_measured_fraction_full 1.000
_diffrn_reflns_point_group_measured_fraction_max 0.988
_diffrn_reflns_theta_full        67.684
_diffrn_reflns_theta_max         71.204
_diffrn_reflns_theta_min         3.390
_diffrn_ambient_environment      N~2~
_diffrn_ambient_temperature      100.01(10)
_diffrn_detector                 'CCD plate'
_diffrn_detector_area_resol_mean 16.1033
_diffrn_detector_type            Eos
_diffrn_measured_fraction_theta_full 1.000
_diffrn_measured_fraction_theta_max 0.988
_diffrn_measurement_details      
;
List of Runs (angles in degrees, time in seconds):

  # Type    Start    End  Width  t~exp~   \w     \q     \k     \f   Frames
#--------------------------------------------------------------------------
  1  \w   -105.00 -78.00   1.00    8.97    --  -36.75-178.00  60.00   27
  2  \w    -84.00 -53.00   1.00    8.97    --  -36.75 178.00-150.00   31
  3  \w    -11.00  29.00   1.00    8.97    --  -36.75  57.00 -90.00   40
  4  \w   -106.00 -22.00   1.00    8.97    --  -36.75 -19.00  90.00   84
  5  \w    -21.00  76.00   1.00    8.97    --   36.75 -99.00-120.00   97
  6  \w     10.00 103.00   1.00    8.97    --   36.75  77.00   0.00   93
  7  \w    -22.00  74.00   1.00    8.97    --   36.75 -99.00  90.00   96
  8  \w     41.00 124.00   1.00   40.88    --  107.00 -45.00  90.00   83
  9  \w     46.00 121.00   1.00   40.88    --  107.00 -45.00-150.00   75
 10  \w     64.00 176.00   1.00   40.88    --  107.00   0.00-180.00  112
 11  \w     99.00 125.00   1.00   40.88    --  107.00  45.00-180.00   26
 12  \w    141.00 172.00   1.00   40.88    --  107.00  45.00-180.00   31
 13  \w     80.00 174.00   1.00   40.88    --  107.00  77.00-120.00   94
 14  \w     39.00 136.00   1.00   40.88    --  107.00 -91.00 -22.82   97
 15  \w    115.00 141.00   1.00   40.88    --  107.00  61.00 -90.00   26
 16  \w     84.00 110.00   1.00   40.88    --  107.00 -91.00 161.42   26
 17  \w     57.00 105.00   1.00   40.88    --  107.00 -91.00  68.60   48
 18  \w     73.00 100.00   1.00   40.88    --  107.00 -91.00-131.84   27
 19  \w     40.00 121.00   1.00   40.88    --  107.00 -45.00 -60.00   81
 20  \w     88.00 175.00   1.00   40.88    --  107.00  77.00-150.00   87
 21  \w     60.00 113.00   1.00   40.88    --  107.00 -91.00-109.01   53
 22  \w     49.00 142.00   1.00   40.88    --  107.00 -91.00 120.59   93
;
_diffrn_measurement_device       'four-circle diffractometer'
_diffrn_measurement_device_type  'Xcalibur, Eos, Gemini ultra'
_diffrn_measurement_method       '\w scans'
_diffrn_orient_matrix_type       
'CrysAlisPro convention (1999,Acta A55,543-557)'
_diffrn_orient_matrix_UB_11      -0.1007623000
_diffrn_orient_matrix_UB_12      0.0265627000
_diffrn_orient_matrix_UB_13      -0.0564832000
_diffrn_orient_matrix_UB_21      0.0043363000
_diffrn_orient_matrix_UB_22      -0.0674632000
_diffrn_orient_matrix_UB_23      -0.0466839000
_diffrn_orient_matrix_UB_31      -0.0672384000
_diffrn_orient_matrix_UB_32      -0.0441371000
_diffrn_orient_matrix_UB_33      0.0372649000
_diffrn_radiation_monochromator  mirror
_diffrn_radiation_probe          x-ray
_diffrn_radiation_type           CuK\a
_diffrn_radiation_wavelength     1.54184
_diffrn_source                   'fine-focus sealed X-ray tube'
_diffrn_source_type              'Enhance Ultra (Cu) X-ray Source'
_reflns_Friedel_coverage         0.000
_reflns_Friedel_fraction_full    .
_reflns_Friedel_fraction_max     .
_reflns_number_gt                7906
_reflns_number_total             8690
_reflns_odcompleteness_completeness 99.95
_reflns_odcompleteness_iscentric 1
_reflns_odcompleteness_theta     66.97
_reflns_special_details          
;
 Reflections were merged by SHELXL according to the crystal
 class for the calculation of statistics and refinement.
 
 _reflns_Friedel_fraction is defined as the number of unique
 Friedel pairs measured divided by the number that would be
 possible theoretically, ignoring centric projections and
 systematic absences.
;
_reflns_threshold_expression     'I > 2\s(I)'
_computing_cell_refinement       'CrysAlisPro 1.171.39.46 (Rigaku OD, 2018)'
_computing_data_collection       'CrysAlisPro 1.171.39.46 (Rigaku OD, 2018)'
_computing_data_reduction        'CrysAlisPro 1.171.39.46 (Rigaku OD, 2018)'
_computing_molecular_graphics    'Olex2 (Dolomanov et al., 2009)'
_computing_publication_material  'Olex2 (Dolomanov et al., 2009)'
_computing_structure_refinement  'ShelXL (Sheldrick, 2015)'
_computing_structure_solution    'ShelXT (Sheldrick, 2015)'
_refine_diff_density_max         0.762
_refine_diff_density_min         -0.773
_refine_diff_density_rms         0.090
_refine_ls_extinction_coef       .
_refine_ls_extinction_method     none
_refine_ls_goodness_of_fit_ref   1.024
_refine_ls_hydrogen_treatment    mixed
_refine_ls_matrix_type           full
_refine_ls_number_parameters     505
_refine_ls_number_reflns         8690
_refine_ls_number_restraints     0
_refine_ls_R_factor_all          0.0306
_refine_ls_R_factor_gt           0.0266
_refine_ls_restrained_S_all      1.024
_refine_ls_shift/su_max          0.004
_refine_ls_shift/su_mean         0.000
_refine_ls_structure_factor_coef Fsqd
_refine_ls_weighting_details     
'w=1/[\s^2^(Fo^2^)+(0.0378P)^2^+0.3733P] where P=(Fo^2^+2Fc^2^)/3'
_refine_ls_weighting_scheme      calc
_refine_ls_wR_factor_gt          0.0635
_refine_ls_wR_factor_ref         0.0655
_refine_special_details          ?
_olex2_refinement_description    
;
1. Fixed Uiso
 At 1.2 times of:
  All C(H) groups
 At 1.5 times of:
  All C(H,H,H) groups
2.a Aromatic/amide H refined with riding coordinates:
 C5(H5), C3(H3), C7(H7), C9(H9)
2.b Idealised Me refined as rotating group:
 C26(H26a,H26b,H26c), C25(H25a,H25b,H25c), C35(H35a,H35b,H35c), C14(H14a,H14b,
 H14c), C24(H24a,H24b,H24c), C13(H13a,H13b,H13c), C12(H12a,H12b,H12c), C36(H36a,
 H36b,H36c), C18(H18a,H18b,H18c), C32(H32a,H32b,H32c), C21(H21a,H21b,H21c),
 C17(H17a,H17b,H17c), C22(H22a,H22b,H22c), C45(H45a,H45b,H45c), C33(H33a,H33b,
 H33c), C42(H42a,H42b,H42c), C20(H20a,H20b,H20c), C43(H43a,H43b,H43c), C34(H34a,
 H34b,H34c), C46(H46a,H46b,H46c), C16(H16a,H16b,H16c), C44(H44a,H44b,H44c)
;
_atom_sites_solution_hydrogens   mixed
_atom_sites_solution_primary     dual
_atom_sites_solution_secondary   ?
loop_
_atom_site_label
_atom_site_type_symbol
_atom_site_fract_x
_atom_site_fract_y
_atom_site_fract_z
_atom_site_U_iso_or_equiv
_atom_site_adp_type
_atom_site_occupancy
_atom_site_site_symmetry_order
_atom_site_calc_flag
_atom_site_refinement_flags_posn
_atom_site_refinement_flags_adp
_atom_site_refinement_flags_occupancy
_atom_site_disorder_assembly
_atom_site_disorder_group
Dy2 Dy 0.77179(2) 0.72477(2) 0.26526(2) 0.01238(5) Uani 1 1 d . . . . .
Dy1 Dy 0.52868(2) 0.68514(2) 0.35210(2) 0.01159(5) Uani 1 1 d . . . . .
C1 C 0.4875(2) 0.73399(13) 0.21926(13) 0.0120(5) Uani 1 1 d . . . . .
C6 C 0.5728(2) 0.72807(13) 0.18497(14) 0.0132(5) Uani 1 1 d . . . . .
C5 C 0.4753(2) 0.79508(13) 0.26120(14) 0.0137(5) Uani 1 1 d . . . . .
H5 H 0.520587 0.835258 0.272325 0.016 Uiso 1 1 calc R . . . .
C30 C 0.4378(2) 0.58803(14) 0.41520(14) 0.0174(5) Uani 1 1 d . . . . .
C2 C 0.4025(2) 0.68332(13) 0.21684(14) 0.0136(5) Uani 1 1 d . . . . .
C29 C 0.4301(2) 0.65696(14) 0.44869(14) 0.0176(5) Uani 1 1 d . . . . .
C3 C 0.3428(2) 0.71658(14) 0.25825(14) 0.0143(5) Uani 1 1 d . . . . .
H3 H 0.284523 0.695320 0.267237 0.017 Uiso 1 1 calc R . . . .
C26 C 0.6557(2) 0.91339(13) 0.20995(15) 0.0181(5) Uani 1 1 d . . . . .
H26A H 0.627148 0.899386 0.247516 0.027 Uiso 1 1 calc GR . . . .
H26B H 0.642203 0.964724 0.199254 0.027 Uiso 1 1 calc GR . . . .
H26C H 0.730251 0.904824 0.224890 0.027 Uiso 1 1 calc GR . . . .
C28 C 0.5325(2) 0.67926(14) 0.48743(15) 0.0184(5) Uani 1 1 d . . . . .
C10 C 0.6249(2) 0.78380(13) 0.15452(13) 0.0130(5) Uani 1 1 d . . . . .
C23 C 0.6037(2) 0.86721(13) 0.14285(13) 0.0136(5) Uani 1 1 d . . . . .
C7 C 0.6133(2) 0.65919(13) 0.17168(13) 0.0131(5) Uani 1 1 d . . . . .
H7 H 0.594016 0.613961 0.186213 0.016 Uiso 1 1 calc R . . . .
C31 C 0.5451(2) 0.56742(14) 0.43605(14) 0.0162(5) Uani 1 1 d . . . . .
C4 C 0.3849(2) 0.78638(14) 0.28363(14) 0.0144(5) Uani 1 1 d . . . . .
C40 C 0.9435(2) 0.79430(16) 0.26188(15) 0.0205(6) Uani 1 1 d . . . . .
C25 C 0.4848(2) 0.88217(14) 0.11661(14) 0.0169(5) Uani 1 1 d . . . . .
H25A H 0.453247 0.865897 0.151997 0.025 Uiso 1 1 calc GR . . . .
H25B H 0.454147 0.855909 0.072901 0.025 Uiso 1 1 calc GR . . . .
H25C H 0.472778 0.934043 0.108539 0.025 Uiso 1 1 calc GR . . . .
C27 C 0.6037(2) 0.62409(14) 0.47939(14) 0.0160(5) Uani 1 1 d . . . . .
C8 C 0.6867(2) 0.66835(14) 0.13351(14) 0.0145(5) Uani 1 1 d . . . . .
C9 C 0.6947(2) 0.74534(14) 0.12456(14) 0.0142(5) Uani 1 1 d . . . . .
H9 H 0.739279 0.767643 0.102230 0.017 Uiso 1 1 calc R . . . .
C41 C 0.9322(2) 0.81110(15) 0.32960(16) 0.0200(6) Uani 1 1 d . . . . .
C35 C 0.3460(3) 0.54022(17) 0.37768(16) 0.0263(6) Uani 1 1 d . . . . .
H35A H 0.293390 0.569600 0.344839 0.039 Uiso 1 1 calc GR . . . .
H35B H 0.316795 0.518501 0.412130 0.039 Uiso 1 1 calc GR . . . .
H35C H 0.369126 0.501978 0.352080 0.039 Uiso 1 1 calc GR . . . .
C14 C 0.2433(2) 0.60459(15) 0.16145(15) 0.0184(5) Uani 1 1 d . . . . .
H14A H 0.236380 0.590748 0.207017 0.028 Uiso 1 1 calc GR . . . .
H14B H 0.215371 0.566166 0.127464 0.028 Uiso 1 1 calc GR . . . .
H14C H 0.205086 0.649412 0.145696 0.028 Uiso 1 1 calc GR . . . .
C24 C 0.6503(2) 0.89540(14) 0.08472(14) 0.0176(5) Uani 1 1 d . . . . .
H24A H 0.630567 0.945960 0.074096 0.026 Uiso 1 1 calc GR . . . .
H24B H 0.623858 0.866184 0.042394 0.026 Uiso 1 1 calc GR . . . .
H24C H 0.725622 0.891625 0.101461 0.026 Uiso 1 1 calc GR . . . .
C11 C 0.3604(2) 0.61657(13) 0.16813(14) 0.0145(5) Uani 1 1 d . . . . .
C13 C 0.4155(2) 0.54318(14) 0.19647(16) 0.0190(5) Uani 1 1 d . . . . .
H13A H 0.488400 0.546216 0.198769 0.028 Uiso 1 1 calc GR . . . .
H13B H 0.382650 0.503831 0.165015 0.028 Uiso 1 1 calc GR . . . .
H13C H 0.409792 0.533809 0.243276 0.028 Uiso 1 1 calc GR . . . .
C37 C 0.9495(2) 0.74548(15) 0.37039(15) 0.0193(5) Uani 1 1 d . . . . .
C38 C 0.9715(2) 0.68813(15) 0.32788(17) 0.0203(6) Uani 1 1 d . . . . .
C12 C 0.3659(2) 0.63229(16) 0.09227(14) 0.0200(5) Uani 1 1 d . . . . .
H12A H 0.328951 0.677181 0.074910 0.030 Uiso 1 1 calc GR . . . .
H12B H 0.334064 0.592321 0.061305 0.030 Uiso 1 1 calc GR . . . .
H12C H 0.438099 0.637172 0.093301 0.030 Uiso 1 1 calc GR . . . .
C36 C 0.5838(3) 0.49307(14) 0.42153(17) 0.0242(6) Uani 1 1 d . . . . .
H36A H 0.559296 0.483156 0.371249 0.036 Uiso 1 1 calc GR . . . .
H36B H 0.557496 0.455991 0.446644 0.036 Uiso 1 1 calc GR . . . .
H36C H 0.659277 0.492535 0.437396 0.036 Uiso 1 1 calc GR . . . .
C15 C 0.3336(2) 0.84862(14) 0.31381(15) 0.0196(5) Uani 1 1 d . . . . .
C18 C 0.4042(2) 0.87519(16) 0.38610(16) 0.0250(6) Uani 1 1 d . . . . .
H18A H 0.412386 0.836437 0.420612 0.037 Uiso 1 1 calc GR . . . .
H18B H 0.372820 0.917331 0.401181 0.037 Uiso 1 1 calc GR . . . .
H18C H 0.471914 0.888476 0.381915 0.037 Uiso 1 1 calc GR . . . .
C39 C 0.9685(2) 0.71861(16) 0.26086(16) 0.0199(6) Uani 1 1 d . . . . .
C32 C 0.7196(2) 0.62585(18) 0.51875(16) 0.0259(6) Uani 1 1 d . . . . .
H32A H 0.753967 0.585602 0.503106 0.039 Uiso 1 1 calc GR . . . .
H32B H 0.729629 0.621475 0.569062 0.039 Uiso 1 1 calc GR . . . .
H32C H 0.748982 0.671592 0.509180 0.039 Uiso 1 1 calc GR . . . .
C21 C 0.7900(2) 0.55004(15) 0.15172(16) 0.0222(6) Uani 1 1 d . . . . .
H21A H 0.849862 0.574720 0.183044 0.033 Uiso 1 1 calc GR . . . .
H21B H 0.813496 0.510636 0.127599 0.033 Uiso 1 1 calc GR . . . .
H21C H 0.747249 0.530355 0.178999 0.033 Uiso 1 1 calc GR . . . .
C17 C 0.2260(3) 0.82600(17) 0.31938(19) 0.0286(7) Uani 1 1 d . . . . .
H17A H 0.180368 0.814083 0.272785 0.043 Uiso 1 1 calc GR . . . .
H17B H 0.196340 0.865973 0.338994 0.043 Uiso 1 1 calc GR . . . .
H17C H 0.233610 0.783690 0.349855 0.043 Uiso 1 1 calc GR . . . .
C19 C 0.7254(2) 0.60490(14) 0.09672(14) 0.0173(5) Uani 1 1 d . . . . .
C22 C 0.6287(3) 0.56442(17) 0.04928(16) 0.0269(6) Uani 1 1 d . . . . .
H22A H 0.589249 0.543919 0.078415 0.040 Uiso 1 1 calc GR . . . .
H22B H 0.650996 0.525536 0.023944 0.040 Uiso 1 1 calc GR . . . .
H22C H 0.585310 0.598451 0.015759 0.040 Uiso 1 1 calc GR . . . .
C45 C 0.9445(3) 0.8500(2) 0.2047(2) 0.0351(8) Uani 1 1 d . . . . .
H45A H 0.925755 0.826120 0.159065 0.053 Uiso 1 1 calc GR . . . .
H45B H 1.013596 0.870904 0.214615 0.053 Uiso 1 1 calc GR . . . .
H45C H 0.894727 0.888458 0.204273 0.053 Uiso 1 1 calc GR . . . .
C33 C 0.5628(3) 0.74406(17) 0.53746(16) 0.0285(7) Uani 1 1 d . . . . .
H33A H 0.617680 0.771518 0.526635 0.043 Uiso 1 1 calc GR . . . .
H33B H 0.587224 0.726647 0.585768 0.043 Uiso 1 1 calc GR . . . .
H33C H 0.502614 0.775263 0.531836 0.043 Uiso 1 1 calc GR . . . .
C42 C 0.9616(3) 0.7386(2) 0.44862(17) 0.0332(7) Uani 1 1 d . . . . .
H42A H 0.930504 0.780585 0.464121 0.050 Uiso 1 1 calc GR . . . .
H42B H 1.035006 0.736139 0.474794 0.050 Uiso 1 1 calc GR . . . .
H42C H 0.927130 0.694501 0.456945 0.050 Uiso 1 1 calc GR . . . .
C20 C 0.7892(3) 0.63345(17) 0.04903(18) 0.0299(7) Uani 1 1 d . . . . .
H20A H 0.744532 0.662336 0.010974 0.045 Uiso 1 1 calc GR . . . .
H20B H 0.816881 0.592488 0.029427 0.045 Uiso 1 1 calc GR . . . .
H20C H 0.846121 0.663445 0.076770 0.045 Uiso 1 1 calc GR . . . .
B1 B 0.7123(3) 0.60821(17) 0.33677(17) 0.0187(6) Uani 1 1 d . . . . .
C43 C 1.0058(3) 0.61129(17) 0.3535(2) 0.0339(8) Uani 1 1 d . . . . .
H43A H 0.966560 0.594751 0.384486 0.051 Uiso 1 1 calc GR . . . .
H43B H 1.079440 0.611429 0.379136 0.051 Uiso 1 1 calc GR . . . .
H43C H 0.993107 0.578727 0.313334 0.051 Uiso 1 1 calc GR . . . .
C34 C 0.3275(3) 0.68746(17) 0.4546(2) 0.0320(7) Uani 1 1 d . . . . .
H34A H 0.335631 0.738990 0.466019 0.048 Uiso 1 1 calc GR . . . .
H34B H 0.308131 0.661768 0.491517 0.048 Uiso 1 1 calc GR . . . .
H34C H 0.273546 0.681023 0.409997 0.048 Uiso 1 1 calc GR . . . .
C46 C 0.9192(2) 0.88666(16) 0.35730(19) 0.0291(7) Uani 1 1 d . . . . .
H46A H 0.886252 0.918579 0.317999 0.044 Uiso 1 1 calc GR . . . .
H46B H 0.986931 0.906102 0.383002 0.044 Uiso 1 1 calc GR . . . .
H46C H 0.876056 0.883531 0.388590 0.044 Uiso 1 1 calc GR . . . .
C16 C 0.3167(3) 0.91271(17) 0.26032(18) 0.0336(8) Uani 1 1 d . . . . .
H16A H 0.383651 0.931426 0.259375 0.050 Uiso 1 1 calc GR . . . .
H16B H 0.277775 0.951237 0.274543 0.050 Uiso 1 1 calc GR . . . .
H16C H 0.278032 0.895458 0.213641 0.050 Uiso 1 1 calc GR . . . .
C44 C 1.0127(3) 0.6831(2) 0.2063(2) 0.0402(9) Uani 1 1 d . . . . .
H44A H 1.004391 0.630589 0.207480 0.060 Uiso 1 1 calc GR . . . .
H44B H 1.086006 0.694924 0.217067 0.060 Uiso 1 1 calc GR . . . .
H44C H 0.975640 0.701202 0.159598 0.060 Uiso 1 1 calc GR . . . .
B2 B 0.6899(3) 0.8085(2) 0.38954(19) 0.0260(7) Uani 1 1 d . . . . .
H1A H 0.753(2) 0.6100(17) 0.2951(17) 0.011(7) Uiso 1 1 d . . . . .
H1B H 0.717(3) 0.6704(19) 0.358(2) 0.023(9) Uiso 1 1 d . . . . .
H1C H 0.627(3) 0.593(2) 0.316(2) 0.031(10) Uiso 1 1 d . . . . .
H2A H 0.619(3) 0.779(2) 0.401(2) 0.026(9) Uiso 1 1 d . . . . .
H1D H 0.754(3) 0.573(2) 0.380(2) 0.038(11) Uiso 1 1 d . . . . .
H2B H 0.688(3) 0.790(2) 0.331(2) 0.031(10) Uiso 1 1 d . . . . .
H2C H 0.757(3) 0.792(2) 0.425(2) 0.035(11) Uiso 1 1 d . . . . .
H2D H 0.669(4) 0.869(3) 0.390(3) 0.074(17) Uiso 1 1 d . . . . .

loop_
_atom_site_aniso_label
_atom_site_aniso_U_11
_atom_site_aniso_U_22
_atom_site_aniso_U_33
_atom_site_aniso_U_23
_atom_site_aniso_U_13
_atom_site_aniso_U_12
Dy2 0.01247(8) 0.01255(8) 0.01335(8) 0.00179(5) 0.00573(6) 0.00032(5)
Dy1 0.01334(8) 0.01086(7) 0.01244(8) 0.00075(5) 0.00672(6) 0.00099(5)
C1 0.0151(12) 0.0078(10) 0.0128(12) 0.0019(9) 0.0036(9) 0.0032(9)
C6 0.0165(13) 0.0105(11) 0.0133(12) 0.0000(9) 0.0055(10) -0.0021(9)
C5 0.0166(13) 0.0094(10) 0.0156(12) 0.0004(9) 0.0056(10) 0.0015(10)
C30 0.0209(14) 0.0178(12) 0.0156(12) 0.0026(10) 0.0088(10) -0.0030(11)
C2 0.0140(12) 0.0120(11) 0.0161(12) 0.0022(9) 0.0063(10) 0.0024(9)
C29 0.0224(14) 0.0165(12) 0.0180(13) 0.0038(10) 0.0123(11) 0.0024(10)
C3 0.0132(12) 0.0153(11) 0.0156(12) 0.0001(9) 0.0059(10) 0.0010(10)
C26 0.0214(14) 0.0112(11) 0.0218(13) -0.0009(10) 0.0067(11) -0.0026(10)
C28 0.0282(15) 0.0152(12) 0.0173(13) -0.0006(10) 0.0149(11) -0.0016(11)
C10 0.0134(12) 0.0122(11) 0.0135(12) 0.0008(9) 0.0040(10) -0.0006(9)
C23 0.0166(13) 0.0103(11) 0.0146(12) 0.0025(9) 0.0056(10) 0.0003(9)
C7 0.0160(12) 0.0108(11) 0.0139(12) 0.0011(9) 0.0067(10) -0.0022(9)
C31 0.0234(13) 0.0142(11) 0.0149(12) 0.0033(9) 0.0116(10) -0.0003(10)
C4 0.0163(13) 0.0124(11) 0.0156(12) 0.0018(9) 0.0062(10) 0.0050(10)
C40 0.0140(13) 0.0254(13) 0.0222(14) 0.0075(11) 0.0056(11) -0.0042(11)
C25 0.0185(13) 0.0131(11) 0.0187(13) 0.0029(9) 0.0050(10) 0.0033(10)
C27 0.0185(13) 0.0171(12) 0.0142(12) 0.0032(9) 0.0076(10) -0.0008(10)
C8 0.0159(13) 0.0129(11) 0.0163(12) 0.0007(9) 0.0072(10) 0.0000(10)
C9 0.0151(12) 0.0138(11) 0.0154(12) 0.0027(9) 0.0074(10) -0.0011(10)
C41 0.0145(13) 0.0175(13) 0.0279(15) 0.0017(11) 0.0060(11) -0.0026(10)
C35 0.0290(16) 0.0295(15) 0.0215(14) 0.0031(12) 0.0092(12) -0.0140(13)
C14 0.0157(13) 0.0182(12) 0.0218(13) -0.0037(10) 0.0065(10) -0.0048(10)
C24 0.0214(13) 0.0128(11) 0.0193(13) 0.0037(10) 0.0073(10) -0.0025(10)
C11 0.0155(12) 0.0121(11) 0.0164(12) -0.0016(9) 0.0054(10) -0.0002(10)
C13 0.0208(14) 0.0103(11) 0.0289(14) -0.0025(10) 0.0121(11) -0.0021(10)
C37 0.0168(13) 0.0210(13) 0.0202(14) 0.0036(11) 0.0057(11) -0.0025(11)
C38 0.0131(13) 0.0179(13) 0.0291(15) 0.0038(11) 0.0048(11) -0.0006(10)
C12 0.0195(13) 0.0249(13) 0.0157(13) -0.0028(10) 0.0054(10) -0.0026(11)
C36 0.0360(17) 0.0136(12) 0.0305(15) 0.0040(11) 0.0216(13) 0.0048(12)
C15 0.0220(14) 0.0164(12) 0.0235(14) 0.0002(10) 0.0116(11) 0.0072(11)
C18 0.0278(16) 0.0240(14) 0.0256(15) -0.0093(11) 0.0117(12) 0.0021(12)
C39 0.0119(13) 0.0259(14) 0.0221(14) -0.0014(11) 0.0056(11) -0.0034(10)
C32 0.0190(14) 0.0379(16) 0.0196(14) 0.0087(12) 0.0041(11) -0.0022(12)
C21 0.0282(15) 0.0153(12) 0.0266(15) 0.0002(11) 0.0135(12) 0.0057(11)
C17 0.0229(16) 0.0269(14) 0.0381(18) -0.0051(13) 0.0125(13) 0.0092(12)
C19 0.0235(14) 0.0139(11) 0.0180(13) 0.0019(10) 0.0117(11) 0.0030(10)
C22 0.0340(17) 0.0234(14) 0.0229(15) -0.0084(12) 0.0081(13) 0.0017(13)
C45 0.0198(15) 0.0449(19) 0.0397(19) 0.0249(16) 0.0076(13) -0.0056(14)
C33 0.047(2) 0.0226(14) 0.0197(14) -0.0051(11) 0.0157(14) -0.0068(13)
C42 0.0257(17) 0.052(2) 0.0171(15) 0.0057(14) -0.0005(12) -0.0044(15)
C20 0.0412(19) 0.0261(14) 0.0347(17) 0.0041(13) 0.0299(15) 0.0056(14)
B1 0.0210(15) 0.0173(13) 0.0221(15) 0.0047(11) 0.0129(12) -0.0002(12)
C43 0.0182(15) 0.0185(14) 0.059(2) 0.0089(14) 0.0016(14) 0.0034(12)
C34 0.0332(18) 0.0292(16) 0.045(2) 0.0109(14) 0.0287(16) 0.0086(13)
C46 0.0222(15) 0.0167(13) 0.0448(19) -0.0047(12) 0.0048(13) -0.0039(11)
C16 0.051(2) 0.0221(14) 0.0334(17) 0.0072(13) 0.0217(16) 0.0233(14)
C44 0.0221(17) 0.056(2) 0.050(2) -0.0219(18) 0.0225(16) -0.0133(16)
B2 0.0221(17) 0.0336(18) 0.0207(16) 0.0023(13) 0.0038(13) -0.0033(14)

_geom_special_details            
;
 All esds (except the esd in the dihedral angle between two l.s. planes)
 are estimated using the full covariance matrix.  The cell esds are taken
 into account individually in the estimation of esds in distances, angles
 and torsion angles; correlations between esds in cell parameters are only
 used when they are defined by crystal symmetry.  An approximate (isotropic)
 treatment of cell esds is used for estimating esds involving l.s. planes.
;
loop_
_geom_bond_atom_site_label_1
_geom_bond_atom_site_label_2
_geom_bond_distance
_geom_bond_site_symmetry_2
_geom_bond_publ_flag
Dy2 C6 2.649(3) . ?
Dy2 C10 2.677(3) . ?
Dy2 C7 2.633(3) . ?
Dy2 C40 2.630(3) . ?
Dy2 C8 2.698(3) . ?
Dy2 C9 2.671(3) . ?
Dy2 C41 2.647(3) . ?
Dy2 C37 2.663(3) . ?
Dy2 C38 2.660(3) . ?
Dy2 C39 2.650(3) . ?
Dy2 B1 2.782(3) . ?
Dy1 C1 2.653(2) . ?
Dy1 C5 2.630(2) . ?
Dy1 C30 2.646(2) . ?
Dy1 C2 2.687(3) . ?
Dy1 C29 2.659(2) . ?
Dy1 C3 2.670(3) . ?
Dy1 C28 2.645(3) . ?
Dy1 C31 2.667(2) . ?
Dy1 C4 2.704(3) . ?
Dy1 C27 2.643(3) . ?
Dy1 B1 2.909(3) . ?
Dy1 B2 3.037(4) . ?
C1 C6 1.488(3) . ?
C1 C5 1.419(3) . ?
C1 C2 1.448(4) . ?
C6 C10 1.452(3) . ?
C6 C7 1.416(3) . ?
C5 C4 1.408(4) . ?
C30 C29 1.431(4) . ?
C30 C31 1.414(4) . ?
C30 C35 1.501(4) . ?
C2 C3 1.429(3) . ?
C2 C11 1.542(3) . ?
C29 C28 1.409(4) . ?
C29 C34 1.510(4) . ?
C3 C4 1.414(4) . ?
C26 C23 1.541(4) . ?
C28 C27 1.420(4) . ?
C28 C33 1.508(4) . ?
C10 C23 1.544(3) . ?
C10 C9 1.422(4) . ?
C23 C25 1.536(4) . ?
C23 C24 1.541(3) . ?
C7 C8 1.408(3) . ?
C31 C27 1.412(4) . ?
C31 C36 1.502(4) . ?
C4 C15 1.529(3) . ?
C40 C41 1.416(4) . ?
C40 C39 1.415(4) . ?
C40 C45 1.514(4) . ?
C27 C32 1.506(4) . ?
C8 C9 1.416(3) . ?
C8 C19 1.529(3) . ?
C41 C37 1.415(4) . ?
C41 C46 1.504(4) . ?
C14 C11 1.541(4) . ?
C11 C13 1.542(3) . ?
C11 C12 1.540(4) . ?
C37 C38 1.418(4) . ?
C37 C42 1.502(4) . ?
C38 C39 1.417(4) . ?
C38 C43 1.506(4) . ?
C15 C18 1.529(4) . ?
C15 C17 1.525(4) . ?
C15 C16 1.538(4) . ?
C39 C44 1.512(4) . ?
C21 C19 1.531(4) . ?
C19 C22 1.533(4) . ?
C19 C20 1.531(4) . ?

loop_
_geom_angle_atom_site_label_1
_geom_angle_atom_site_label_2
_geom_angle_atom_site_label_3
_geom_angle
_geom_angle_site_symmetry_1
_geom_angle_site_symmetry_3
_geom_angle_publ_flag
C6 Dy2 C10 31.64(7) . . ?
C6 Dy2 C8 51.56(8) . . ?
C6 Dy2 C9 51.22(8) . . ?
C6 Dy2 C37 163.37(8) . . ?
C6 Dy2 C38 164.87(8) . . ?
C6 Dy2 C39 143.59(8) . . ?
C6 Dy2 B1 86.13(9) . . ?
C10 Dy2 C8 51.42(8) . . ?
C10 Dy2 B1 117.72(9) . . ?
C7 Dy2 C6 31.09(7) . . ?
C7 Dy2 C10 51.27(7) . . ?
C7 Dy2 C8 30.59(7) . . ?
C7 Dy2 C9 50.24(7) . . ?
C7 Dy2 C41 164.90(8) . . ?
C7 Dy2 C37 161.25(8) . . ?
C7 Dy2 C38 133.82(8) . . ?
C7 Dy2 C39 123.55(8) . . ?
C7 Dy2 B1 73.68(9) . . ?
C40 Dy2 C6 134.19(8) . . ?
C40 Dy2 C10 102.58(8) . . ?
C40 Dy2 C7 136.14(8) . . ?
C40 Dy2 C8 106.11(8) . . ?
C40 Dy2 C9 88.61(8) . . ?
C40 Dy2 C41 31.12(9) . . ?
C40 Dy2 C37 51.20(8) . . ?
C40 Dy2 C38 51.28(8) . . ?
C40 Dy2 C39 31.08(9) . . ?
C40 Dy2 B1 139.32(9) . . ?
C8 Dy2 B1 95.41(9) . . ?
C9 Dy2 C10 30.84(8) . . ?
C9 Dy2 C8 30.58(7) . . ?
C9 Dy2 B1 123.30(9) . . ?
C41 Dy2 C6 142.42(8) . . ?
C41 Dy2 C10 116.19(8) . . ?
C41 Dy2 C8 136.96(8) . . ?
C41 Dy2 C9 114.68(8) . . ?
C41 Dy2 C37 30.91(9) . . ?
C41 Dy2 C38 51.23(8) . . ?
C41 Dy2 C39 51.33(9) . . ?
C41 Dy2 B1 121.33(9) . . ?
C37 Dy2 C10 146.99(8) . . ?
C37 Dy2 C8 145.00(8) . . ?
C37 Dy2 C9 139.53(8) . . ?
C37 Dy2 B1 92.13(9) . . ?
C38 Dy2 C10 149.67(8) . . ?
C38 Dy2 C8 115.13(9) . . ?
C38 Dy2 C9 122.41(9) . . ?
C38 Dy2 C37 30.90(9) . . ?
C38 Dy2 B1 88.44(9) . . ?
C39 Dy2 C10 118.71(8) . . ?
C39 Dy2 C8 95.12(8) . . ?
C39 Dy2 C9 92.91(8) . . ?
C39 Dy2 C37 51.12(9) . . ?
C39 Dy2 C38 30.96(9) . . ?
C39 Dy2 B1 114.70(9) . . ?
C1 Dy1 C2 31.45(8) . . ?
C1 Dy1 C29 139.86(8) . . ?
C1 Dy1 C3 51.14(8) . . ?
C1 Dy1 C31 146.11(8) . . ?
C1 Dy1 C4 51.39(7) . . ?
C1 Dy1 B1 89.54(8) . . ?
C1 Dy1 B2 85.17(9) . . ?
C5 Dy1 C1 31.16(7) . . ?
C5 Dy1 C30 138.96(8) . . ?
C5 Dy1 C2 51.34(8) . . ?
C5 Dy1 C29 122.62(8) . . ?
C5 Dy1 C3 50.35(8) . . ?
C5 Dy1 C28 129.27(8) . . ?
C5 Dy1 C31 169.38(9) . . ?
C5 Dy1 C4 30.57(8) . . ?
C5 Dy1 C27 155.44(8) . . ?
C5 Dy1 B1 111.05(8) . . ?
C5 Dy1 B2 68.51(9) . . ?
C30 Dy1 C1 133.92(8) . . ?
C30 Dy1 C2 102.49(8) . . ?
C30 Dy1 C29 31.29(8) . . ?
C30 Dy1 C3 90.35(8) . . ?
C30 Dy1 C31 30.87(9) . . ?
C30 Dy1 C4 109.28(8) . . ?
C30 Dy1 B1 104.20(8) . . ?
C30 Dy1 B2 140.07(9) . . ?
C2 Dy1 C4 51.35(7) . . ?
C2 Dy1 B1 100.89(8) . . ?
C2 Dy1 B2 115.91(9) . . ?
C29 Dy1 C2 113.99(8) . . ?
C29 Dy1 C3 88.86(8) . . ?
C29 Dy1 C31 51.07(8) . . ?
C29 Dy1 C4 93.34(8) . . ?
C29 Dy1 B1 126.23(8) . . ?
C29 Dy1 B2 115.67(9) . . ?
C3 Dy1 C2 30.95(7) . . ?
C3 Dy1 C4 30.51(8) . . ?
C3 Dy1 B1 131.76(8) . . ?
C3 Dy1 B2 116.92(9) . . ?
C28 Dy1 C1 159.69(8) . . ?
C28 Dy1 C30 51.45(8) . . ?
C28 Dy1 C2 144.27(9) . . ?
C28 Dy1 C29 30.80(9) . . ?
C28 Dy1 C3 115.99(9) . . ?
C28 Dy1 C31 51.17(8) . . ?
C28 Dy1 C4 109.00(8) . . ?
C28 Dy1 B1 108.67(9) . . ?
C28 Dy1 B2 89.21(9) . . ?
C31 Dy1 C2 120.86(8) . . ?
C31 Dy1 C3 119.07(8) . . ?
C31 Dy1 C4 140.05(8) . . ?
C31 Dy1 B1 76.32(8) . . ?
C31 Dy1 B2 121.28(9) . . ?
C4 Dy1 B1 140.08(8) . . ?
C4 Dy1 B2 87.95(9) . . ?
C27 Dy1 C1 168.27(8) . . ?
C27 Dy1 C30 51.28(8) . . ?
C27 Dy1 C2 151.46(8) . . ?
C27 Dy1 C29 51.12(8) . . ?
C27 Dy1 C3 138.90(8) . . ?
C27 Dy1 C28 31.15(8) . . ?
C27 Dy1 C31 30.85(8) . . ?
C27 Dy1 C4 140.08(8) . . ?
C27 Dy1 B1 78.73(8) . . ?
C27 Dy1 B2 92.27(9) . . ?
B1 Dy1 B2 79.82(10) . . ?
C6 C1 Dy1 117.33(16) . . ?
C5 C1 Dy1 73.50(14) . . ?
C5 C1 C6 123.7(2) . . ?
C5 C1 C2 106.9(2) . . ?
C2 C1 Dy1 75.55(14) . . ?
C2 C1 C6 129.4(2) . . ?
C1 C6 Dy2 119.73(17) . . ?
C10 C6 Dy2 75.22(15) . . ?
C10 C6 C1 131.3(2) . . ?
C7 C6 Dy2 73.83(15) . . ?
C7 C6 C1 122.1(2) . . ?
C7 C6 C10 106.5(2) . . ?
C1 C5 Dy1 75.34(14) . . ?
C4 C5 Dy1 77.63(15) . . ?
C4 C5 C1 110.5(2) . . ?
C29 C30 Dy1 74.86(14) . . ?
C29 C30 C35 124.8(3) . . ?
C31 C30 Dy1 75.39(14) . . ?
C31 C30 C29 107.6(2) . . ?
C31 C30 C35 126.4(3) . . ?
C35 C30 Dy1 125.06(18) . . ?
C1 C2 Dy1 73.00(14) . . ?
C1 C2 C11 130.9(2) . . ?
C3 C2 Dy1 73.87(15) . . ?
C3 C2 C1 106.0(2) . . ?
C3 C2 C11 121.6(2) . . ?
C11 C2 Dy1 128.88(16) . . ?
C30 C29 Dy1 73.85(14) . . ?
C30 C29 C34 123.1(3) . . ?
C28 C29 Dy1 74.05(14) . . ?
C28 C29 C30 108.0(2) . . ?
C28 C29 C34 127.3(3) . . ?
C34 C29 Dy1 129.42(19) . . ?
C2 C3 Dy1 75.18(15) . . ?
C4 C3 Dy1 76.08(15) . . ?
C4 C3 C2 110.4(2) . . ?
C29 C28 Dy1 75.15(15) . . ?
C29 C28 C27 108.0(2) . . ?
C29 C28 C33 127.1(3) . . ?
C27 C28 Dy1 74.33(15) . . ?
C27 C28 C33 124.4(3) . . ?
C33 C28 Dy1 122.99(18) . . ?
C6 C10 Dy2 73.14(14) . . ?
C6 C10 C23 130.9(2) . . ?
C23 C10 Dy2 124.72(17) . . ?
C9 C10 Dy2 74.37(15) . . ?
C9 C10 C6 106.3(2) . . ?
C9 C10 C23 122.2(2) . . ?
C26 C23 C10 113.0(2) . . ?
C25 C23 C26 110.3(2) . . ?
C25 C23 C10 110.3(2) . . ?
C25 C23 C24 107.2(2) . . ?
C24 C23 C26 106.0(2) . . ?
C24 C23 C10 109.8(2) . . ?
C6 C7 Dy2 75.08(15) . . ?
C8 C7 Dy2 77.24(15) . . ?
C8 C7 C6 110.9(2) . . ?
C30 C31 Dy1 73.75(15) . . ?
C30 C31 C36 123.9(3) . . ?
C27 C31 Dy1 73.63(14) . . ?
C27 C31 C30 108.1(2) . . ?
C27 C31 C36 127.5(3) . . ?
C36 C31 Dy1 124.84(17) . . ?
C5 C4 Dy1 71.79(14) . . ?
C5 C4 C3 106.0(2) . . ?
C5 C4 C15 124.2(2) . . ?
C3 C4 Dy1 73.41(15) . . ?
C3 C4 C15 128.4(2) . . ?
C15 C4 Dy1 129.89(18) . . ?
C41 C40 Dy2 75.07(15) . . ?
C41 C40 C45 125.4(3) . . ?
C39 C40 Dy2 75.22(16) . . ?
C39 C40 C41 108.3(2) . . ?
C39 C40 C45 125.7(3) . . ?
C45 C40 Dy2 122.6(2) . . ?
C28 C27 Dy1 74.52(15) . . ?
C28 C27 C32 123.0(3) . . ?
C31 C27 Dy1 75.53(15) . . ?
C31 C27 C28 108.2(2) . . ?
C31 C27 C32 128.5(3) . . ?
C32 C27 Dy1 121.12(17) . . ?
C7 C8 Dy2 72.17(15) . . ?
C7 C8 C9 105.8(2) . . ?
C7 C8 C19 123.3(2) . . ?
C9 C8 Dy2 73.68(15) . . ?
C9 C8 C19 129.5(2) . . ?
C19 C8 Dy2 129.40(18) . . ?
C10 C9 Dy2 74.79(15) . . ?
C8 C9 Dy2 75.74(15) . . ?
C8 C9 C10 110.5(2) . . ?
C40 C41 Dy2 73.81(16) . . ?
C40 C41 C46 126.3(3) . . ?
C37 C41 Dy2 75.17(16) . . ?
C37 C41 C40 107.8(3) . . ?
C37 C41 C46 125.4(3) . . ?
C46 C41 Dy2 123.26(19) . . ?
C2 C11 C13 114.1(2) . . ?
C14 C11 C2 109.6(2) . . ?
C14 C11 C13 105.7(2) . . ?
C12 C11 C2 110.0(2) . . ?
C12 C11 C14 106.4(2) . . ?
C12 C11 C13 110.7(2) . . ?
C41 C37 Dy2 73.92(17) . . ?
C41 C37 C38 108.1(2) . . ?
C41 C37 C42 126.8(3) . . ?
C38 C37 Dy2 74.45(17) . . ?
C38 C37 C42 124.3(3) . . ?
C42 C37 Dy2 125.5(2) . . ?
C37 C38 Dy2 74.65(16) . . ?
C37 C38 C43 125.3(3) . . ?
C39 C38 Dy2 74.12(16) . . ?
C39 C38 C37 107.9(2) . . ?
C39 C38 C43 126.4(3) . . ?
C43 C38 Dy2 123.19(19) . . ?
C4 C15 C16 106.5(2) . . ?
C18 C15 C4 111.7(2) . . ?
C18 C15 C16 108.7(3) . . ?
C17 C15 C4 111.6(2) . . ?
C17 C15 C18 110.5(2) . . ?
C17 C15 C16 107.7(3) . . ?
C40 C39 Dy2 73.70(16) . . ?
C40 C39 C38 107.9(2) . . ?
C40 C39 C44 124.5(3) . . ?
C38 C39 Dy2 74.92(16) . . ?
C38 C39 C44 125.7(3) . . ?
C44 C39 Dy2 129.7(2) . . ?
C8 C19 C21 110.7(2) . . ?
C8 C19 C22 107.9(2) . . ?
C8 C19 C20 111.2(2) . . ?
C21 C19 C22 108.1(2) . . ?
C20 C19 C21 110.7(2) . . ?
C20 C19 C22 108.0(2) . . ?
Dy2 B1 Dy1 93.58(9) . . ?

_shelx_res_file                  
;
TITL exp_1946_a.res in P2(1)/n
    exp_1946.res
    created by SHELXL-2018/3 at 04:49:40 on 10-Jan-2020
REM Old TITL exp_1946 in P2(1)/n
REM SHELXT solution in P2(1)/n: R1 0.057, Rweak 0.006, Alpha 0.043
REM <I/s> 0.607 for 301 systematic absences, Orientation as input
REM Formula found by SHELXT: C48 Dy2
CELL 1.54184 13.3199 18.1439 19.6411 90 107.366 90
ZERR 4 0.0001 0.0001 0.0002 0 0.001 0
LATT 1
SYMM 0.5-X,0.5+Y,0.5-Z
SFAC C H B Dy
UNIT 184 312 8 8

L.S. 40
PLAN  2
SIZE 0.1 0.12 0.15
BOND
list 4
fmap 2 53
acta
REM <olex2.extras>
REM <HklSrc "%.\\exp_1946.hkl">
REM </olex2.extras>

WGHT    0.037800    0.373300
FVAR       0.17227
DY2   4    0.771787    0.724771    0.265261    11.00000    0.01247    0.01255 =
         0.01335    0.00179    0.00573    0.00032
DY1   4    0.528679    0.685144    0.352103    11.00000    0.01334    0.01086 =
         0.01244    0.00075    0.00672    0.00099
C1    1    0.487460    0.733987    0.219256    11.00000    0.01515    0.00776 =
         0.01278    0.00187    0.00362    0.00324
C6    1    0.572823    0.728069    0.184971    11.00000    0.01649    0.01050 =
         0.01329    0.00004    0.00548   -0.00210
C5    1    0.475259    0.795082    0.261201    11.00000    0.01657    0.00939 =
         0.01556    0.00045    0.00555    0.00149
AFIX  43
H5    2    0.520587    0.835258    0.272325    11.00000   -1.20000
AFIX   0
C30   1    0.437782    0.588027    0.415200    11.00000    0.02085    0.01783 =
         0.01557    0.00256    0.00875   -0.00296
C2    1    0.402496    0.683319    0.216842    11.00000    0.01396    0.01198 =
         0.01611    0.00224    0.00629    0.00243
C29   1    0.430084    0.656956    0.448686    11.00000    0.02236    0.01646 =
         0.01801    0.00376    0.01226    0.00243
C3    1    0.342826    0.716582    0.258251    11.00000    0.01323    0.01526 =
         0.01558    0.00015    0.00592    0.00100
AFIX  43
H3    2    0.284523    0.695320    0.267237    11.00000   -1.20000
AFIX   0
C26   1    0.655732    0.913387    0.209950    11.00000    0.02139    0.01121 =
         0.02178   -0.00092    0.00669   -0.00257
AFIX 137
H26A  2    0.627148    0.899386    0.247516    11.00000   -1.50000
H26B  2    0.642203    0.964724    0.199254    11.00000   -1.50000
H26C  2    0.730251    0.904824    0.224890    11.00000   -1.50000
AFIX   0
C28   1    0.532504    0.679257    0.487429    11.00000    0.02815    0.01515 =
         0.01726   -0.00061    0.01492   -0.00165
C10   1    0.624902    0.783798    0.154523    11.00000    0.01343    0.01219 =
         0.01345    0.00077    0.00401   -0.00057
C23   1    0.603726    0.867210    0.142853    11.00000    0.01664    0.01029 =
         0.01461    0.00252    0.00563    0.00033
C7    1    0.613307    0.659194    0.171676    11.00000    0.01599    0.01082 =
         0.01394    0.00107    0.00674   -0.00219
AFIX  43
H7    2    0.594016    0.613961    0.186213    11.00000   -1.20000
AFIX   0
C31   1    0.545052    0.567420    0.436052    11.00000    0.02338    0.01418 =
         0.01486    0.00325    0.01158   -0.00033
C4    1    0.384939    0.786377    0.283627    11.00000    0.01625    0.01236 =
         0.01558    0.00180    0.00617    0.00504
C40   1    0.943517    0.794304    0.261880    11.00000    0.01400    0.02543 =
         0.02222    0.00755    0.00559   -0.00416
C25   1    0.484823    0.882168    0.116612    11.00000    0.01851    0.01311 =
         0.01873    0.00286    0.00495    0.00334
AFIX 137
H25A  2    0.453247    0.865897    0.151997    11.00000   -1.50000
H25B  2    0.454147    0.855909    0.072901    11.00000   -1.50000
H25C  2    0.472778    0.934043    0.108539    11.00000   -1.50000
AFIX   0
C27   1    0.603697    0.624086    0.479391    11.00000    0.01851    0.01706 =
         0.01419    0.00321    0.00761   -0.00083
C8    1    0.686659    0.668346    0.133511    11.00000    0.01590    0.01289 =
         0.01625    0.00070    0.00720   -0.00004
C9    1    0.694663    0.745344    0.124564    11.00000    0.01515    0.01383 =
         0.01542    0.00265    0.00737   -0.00108
AFIX  43
H9    2    0.739279    0.767643    0.102230    11.00000   -1.20000
AFIX   0
C41   1    0.932207    0.811103    0.329600    11.00000    0.01446    0.01752 =
         0.02789    0.00173    0.00605   -0.00262
C35   1    0.346007    0.540220    0.377683    11.00000    0.02895    0.02946 =
         0.02153    0.00312    0.00918   -0.01398
AFIX 137
H35A  2    0.293390    0.569600    0.344839    11.00000   -1.50000
H35B  2    0.316795    0.518501    0.412130    11.00000   -1.50000
H35C  2    0.369126    0.501978    0.352080    11.00000   -1.50000
AFIX   0
C14   1    0.243260    0.604594    0.161446    11.00000    0.01573    0.01818 =
         0.02184   -0.00375    0.00652   -0.00478
AFIX 137
H14A  2    0.236380    0.590748    0.207017    11.00000   -1.50000
H14B  2    0.215371    0.566166    0.127464    11.00000   -1.50000
H14C  2    0.205086    0.649412    0.145696    11.00000   -1.50000
AFIX   0
C24   1    0.650335    0.895401    0.084723    11.00000    0.02141    0.01275 =
         0.01931    0.00368    0.00727   -0.00253
AFIX 137
H24A  2    0.630567    0.945960    0.074096    11.00000   -1.50000
H24B  2    0.623858    0.866184    0.042394    11.00000   -1.50000
H24C  2    0.725622    0.891625    0.101461    11.00000   -1.50000
AFIX   0
C11   1    0.360384    0.616567    0.168128    11.00000    0.01547    0.01206 =
         0.01643   -0.00160    0.00543   -0.00019
C13   1    0.415508    0.543181    0.196472    11.00000    0.02084    0.01026 =
         0.02888   -0.00252    0.01212   -0.00212
AFIX 137
H13A  2    0.488400    0.546216    0.198769    11.00000   -1.50000
H13B  2    0.382650    0.503831    0.165015    11.00000   -1.50000
H13C  2    0.409792    0.533809    0.243276    11.00000   -1.50000
AFIX   0
C37   1    0.949494    0.745483    0.370386    11.00000    0.01676    0.02098 =
         0.02017    0.00355    0.00571   -0.00253
C38   1    0.971469    0.688132    0.327883    11.00000    0.01306    0.01790 =
         0.02909    0.00376    0.00481   -0.00060
C12   1    0.365893    0.632291    0.092267    11.00000    0.01954    0.02487 =
         0.01570   -0.00279    0.00540   -0.00258
AFIX 137
H12A  2    0.328951    0.677181    0.074910    11.00000   -1.50000
H12B  2    0.334064    0.592321    0.061305    11.00000   -1.50000
H12C  2    0.438099    0.637172    0.093301    11.00000   -1.50000
AFIX   0
C36   1    0.583772    0.493071    0.421525    11.00000    0.03603    0.01359 =
         0.03055    0.00396    0.02155    0.00479
AFIX 137
H36A  2    0.559296    0.483156    0.371249    11.00000   -1.50000
H36B  2    0.557496    0.455991    0.446644    11.00000   -1.50000
H36C  2    0.659277    0.492535    0.437396    11.00000   -1.50000
AFIX   0
C15   1    0.333561    0.848620    0.313811    11.00000    0.02197    0.01637 =
         0.02351    0.00017    0.01159    0.00722
C18   1    0.404244    0.875187    0.386103    11.00000    0.02783    0.02396 =
         0.02563   -0.00927    0.01173    0.00210
AFIX 137
H18A  2    0.412386    0.836437    0.420612    11.00000   -1.50000
H18B  2    0.372820    0.917331    0.401181    11.00000   -1.50000
H18C  2    0.471914    0.888476    0.381915    11.00000   -1.50000
AFIX   0
C39   1    0.968515    0.718610    0.260861    11.00000    0.01190    0.02589 =
         0.02214   -0.00136    0.00561   -0.00343
C32   1    0.719575    0.625848    0.518753    11.00000    0.01896    0.03792 =
         0.01958    0.00875    0.00406   -0.00218
AFIX 137
H32A  2    0.753967    0.585602    0.503106    11.00000   -1.50000
H32B  2    0.729629    0.621475    0.569062    11.00000   -1.50000
H32C  2    0.748982    0.671592    0.509180    11.00000   -1.50000
AFIX   0
C21   1    0.790027    0.550038    0.151717    11.00000    0.02818    0.01534 =
         0.02656    0.00023    0.01352    0.00566
AFIX 137
H21A  2    0.849862    0.574720    0.183044    11.00000   -1.50000
H21B  2    0.813496    0.510636    0.127599    11.00000   -1.50000
H21C  2    0.747249    0.530355    0.178999    11.00000   -1.50000
AFIX   0
C17   1    0.226005    0.825995    0.319377    11.00000    0.02289    0.02694 =
         0.03814   -0.00509    0.01251    0.00919
AFIX 137
H17A  2    0.180368    0.814083    0.272785    11.00000   -1.50000
H17B  2    0.196340    0.865973    0.338994    11.00000   -1.50000
H17C  2    0.233610    0.783690    0.349855    11.00000   -1.50000
AFIX   0
C19   1    0.725406    0.604896    0.096721    11.00000    0.02349    0.01392 =
         0.01802    0.00188    0.01169    0.00301
C22   1    0.628703    0.564418    0.049276    11.00000    0.03404    0.02340 =
         0.02290   -0.00843    0.00806    0.00172
AFIX 137
H22A  2    0.589249    0.543919    0.078415    11.00000   -1.50000
H22B  2    0.650996    0.525536    0.023944    11.00000   -1.50000
H22C  2    0.585310    0.598451    0.015759    11.00000   -1.50000
AFIX   0
C45   1    0.944488    0.850045    0.204731    11.00000    0.01980    0.04487 =
         0.03970    0.02489    0.00763   -0.00557
AFIX 137
H45A  2    0.925755    0.826120    0.159065    11.00000   -1.50000
H45B  2    1.013596    0.870904    0.214615    11.00000   -1.50000
H45C  2    0.894727    0.888458    0.204273    11.00000   -1.50000
AFIX   0
C33   1    0.562754    0.744058    0.537462    11.00000    0.04707    0.02258 =
         0.01967   -0.00505    0.01569   -0.00678
AFIX 137
H33A  2    0.617680    0.771518    0.526635    11.00000   -1.50000
H33B  2    0.587224    0.726647    0.585768    11.00000   -1.50000
H33C  2    0.502614    0.775263    0.531836    11.00000   -1.50000
AFIX   0
C42   1    0.961627    0.738552    0.448615    11.00000    0.02571    0.05228 =
         0.01713    0.00568   -0.00046   -0.00444
AFIX 137
H42A  2    0.930504    0.780585    0.464121    11.00000   -1.50000
H42B  2    1.035006    0.736139    0.474794    11.00000   -1.50000
H42C  2    0.927130    0.694501    0.456945    11.00000   -1.50000
AFIX   0
C20   1    0.789178    0.633452    0.049028    11.00000    0.04121    0.02607 =
         0.03469    0.00408    0.02990    0.00564
AFIX 137
H20A  2    0.744532    0.662336    0.010974    11.00000   -1.50000
H20B  2    0.816881    0.592488    0.029427    11.00000   -1.50000
H20C  2    0.846121    0.663445    0.076770    11.00000   -1.50000
AFIX   0
B1    3    0.712289    0.608207    0.336766    11.00000    0.02097    0.01734 =
         0.02206    0.00469    0.01290   -0.00019
C43   1    1.005752    0.611293    0.353535    11.00000    0.01817    0.01849 =
         0.05865    0.00887    0.00162    0.00342
AFIX 137
H43A  2    0.966560    0.594751    0.384486    11.00000   -1.50000
H43B  2    1.079440    0.611429    0.379136    11.00000   -1.50000
H43C  2    0.993107    0.578727    0.313334    11.00000   -1.50000
AFIX   0
C34   1    0.327502    0.687464    0.454593    11.00000    0.03321    0.02920 =
         0.04479    0.01088    0.02874    0.00859
AFIX 137
H34A  2    0.335631    0.738990    0.466019    11.00000   -1.50000
H34B  2    0.308131    0.661768    0.491517    11.00000   -1.50000
H34C  2    0.273546    0.681023    0.409997    11.00000   -1.50000
AFIX   0
C46   1    0.919184    0.886661    0.357303    11.00000    0.02224    0.01666 =
         0.04482   -0.00471    0.00475   -0.00385
AFIX 137
H46A  2    0.886252    0.918579    0.317999    11.00000   -1.50000
H46B  2    0.986931    0.906102    0.383002    11.00000   -1.50000
H46C  2    0.876056    0.883531    0.388590    11.00000   -1.50000
AFIX   0
C16   1    0.316668    0.912707    0.260316    11.00000    0.05121    0.02210 =
         0.03345    0.00724    0.02165    0.02332
AFIX 137
H16A  2    0.383651    0.931426    0.259375    11.00000   -1.50000
H16B  2    0.277775    0.951237    0.274543    11.00000   -1.50000
H16C  2    0.278032    0.895458    0.213641    11.00000   -1.50000
AFIX   0
C44   1    1.012670    0.683087    0.206266    11.00000    0.02208    0.05581 =
         0.05037   -0.02188    0.02250   -0.01327
AFIX 137
H44A  2    1.004391    0.630589    0.207480    11.00000   -1.50000
H44B  2    1.086006    0.694924    0.217067    11.00000   -1.50000
H44C  2    0.975640    0.701202    0.159598    11.00000   -1.50000
AFIX   0
B2    3    0.689895    0.808521    0.389545    11.00000    0.02206    0.03360 =
         0.02072    0.00234    0.00382   -0.00327
H1A   2    0.752760    0.609964    0.295128    11.00000    0.01133
H1B   2    0.717013    0.670379    0.357684    11.00000    0.02289
H1C   2    0.627183    0.592858    0.315991    11.00000    0.03062
H2A   2    0.619197    0.779206    0.400682    11.00000    0.02625
H1D   2    0.754312    0.573309    0.380025    11.00000    0.03766
H2B   2    0.688454    0.789948    0.330674    11.00000    0.03104
H2C   2    0.756985    0.791592    0.424760    11.00000    0.03532
H2D   2    0.669018    0.868976    0.389699    11.00000    0.07385
HKLF 4


REM  exp_1946_a.res in P2(1)/n
REM wR2 = 0.0655, GooF = S = 1.024, Restrained GooF = 1.024 for all data
REM R1 = 0.0266 for 7906 Fo > 4sig(Fo) and 0.0306 for all 8690 data
REM 505 parameters refined using 0 restraints

END

WGHT      0.0378      0.3734

REM Highest difference peak  0.762,  deepest hole -0.773,  1-sigma level  0.090
Q1    1   0.7688  0.6599  0.2608  11.00000  0.05    0.76
Q2    1   0.4767  0.7219  0.3590  11.00000  0.05    0.76
;
_shelx_res_checksum              46846
_olex2_submission_special_instructions 'No special instructions were received'
_oxdiff_exptl_absorpt_empirical_details 
;
Empirical correction (ABSPACK) includes:
- Absorption correction using spherical harmonics
- Frame scaling
;
_oxdiff_exptl_absorpt_empirical_full_max 1.761
_oxdiff_exptl_absorpt_empirical_full_min 0.705
####################################################################### 
# 
# This file contains crystal structure data downloaded from the 
# Cambridge Structural Database (CSD) hosted by the Cambridge 
# Crystallographic Data Centre (CCDC).
# 
# Full information about CCDC data access policies and citation 
# guidelines are available at http://www.ccdc.cam.ac.uk/access/V1 
# 
# Audit and citation data items may have been added by the CCDC. 
# Please retain this information to preserve the provenance of 
# this file and to allow appropriate attribution of the data. 
# 
#######################################################################

data_exp_379
_database_code_depnum_ccdc_archive 'CCDC 1993009'
loop_
_audit_author_name
_audit_author_address
'Mian He'
;University of Sussex
United Kingdom
;
_audit_update_record             
;
2020-03-26 deposited with the CCDC.	2020-05-18 downloaded from the CCDC.
;
_audit_creation_date             2020-01-11
_audit_creation_method           
;
Olex2 1.2
(compiled 2018.05.29 svn.r3508 for OlexSys, GUI svn.r5506)
;
_shelx_SHELXL_version_number     2018/3
_chemical_name_common            ?
_chemical_name_systematic        ?
_chemical_formula_moiety         'C46 H74 B Dy2, B C24 F20'
_chemical_formula_sum            'C70 H74 B2 Dy2 F20'
_chemical_formula_weight         1641.91
_chemical_melting_point          ?
_chemical_oxdiff_formula         'C100 H100 Dy3 B3 F20'
loop_
_atom_type_symbol
_atom_type_description
_atom_type_scat_dispersion_real
_atom_type_scat_dispersion_imag
_atom_type_scat_source
C C 0.0181 0.0091 'International Tables Vol C Tables 4.2.6.8 and 6.1.1.4'
H H 0.0000 0.0000 'International Tables Vol C Tables 4.2.6.8 and 6.1.1.4'
B B 0.0090 0.0039 'International Tables Vol C Tables 4.2.6.8 and 6.1.1.4'
Dy Dy -9.8046 9.8477 'International Tables Vol C Tables 4.2.6.8 and 6.1.1.4'
F F 0.0727 0.0534 'International Tables Vol C Tables 4.2.6.8 and 6.1.1.4'

_shelx_space_group_comment       
;
The symmetry employed for this shelxl refinement is uniquely defined
by the following loop, which should always be used as a source of
symmetry information in preference to the above space-group names.
They are only intended as comments.
;
_space_group_crystal_system      monoclinic
_space_group_IT_number           14
_space_group_name_H-M_alt        'P 1 21/n 1'
_space_group_name_Hall           '-P 2yn'
loop_
_space_group_symop_operation_xyz
'x, y, z'
'-x+1/2, y+1/2, -z+1/2'
'-x, -y, -z'
'x-1/2, -y-1/2, z-1/2'

_cell_length_a                   18.1029(5)
_cell_length_b                   20.9327(4)
_cell_length_c                   19.4229(5)
_cell_angle_alpha                90
_cell_angle_beta                 111.812(3)
_cell_angle_gamma                90
_cell_volume                     6833.2(3)
_cell_formula_units_Z            4
_cell_measurement_reflns_used    19764
_cell_measurement_temperature    100
_cell_measurement_theta_max      67.0720
_cell_measurement_theta_min      2.6450
_shelx_estimated_absorpt_T_max   0.370
_shelx_estimated_absorpt_T_min   0.191
_exptl_absorpt_coefficient_mu    12.397
_exptl_absorpt_correction_T_max  1.00000
_exptl_absorpt_correction_T_min  0.78492
_exptl_absorpt_correction_type   multi-scan
_exptl_absorpt_process_details   
;
CrysAlisPro 1.171.39.46 (Rigaku Oxford Diffraction, 2018)
Empirical absorption correction using spherical harmonics,
 implemented in SCALE3 ABSPACK scaling algorithm.
;
_exptl_absorpt_special_details   ?
_exptl_crystal_colour            'clear light yellow'
_exptl_crystal_colour_lustre     clear
_exptl_crystal_colour_modifier   light
_exptl_crystal_colour_primary    yellow
_exptl_crystal_density_diffrn    1.596
_exptl_crystal_density_meas      ?
_exptl_crystal_density_method    ?
_exptl_crystal_description       block
_exptl_crystal_F_000             3264
_exptl_crystal_size_max          0.2
_exptl_crystal_size_mid          0.1
_exptl_crystal_size_min          0.1
_exptl_transmission_factor_max   ?
_exptl_transmission_factor_min   ?
_diffrn_reflns_av_R_equivalents  0.0739
_diffrn_reflns_av_unetI/netI     0.0475
_diffrn_reflns_Laue_measured_fraction_full 0.991
_diffrn_reflns_Laue_measured_fraction_max 0.991
_diffrn_reflns_limit_h_max       21
_diffrn_reflns_limit_h_min       -21
_diffrn_reflns_limit_k_max       24
_diffrn_reflns_limit_k_min       -23
_diffrn_reflns_limit_l_max       20
_diffrn_reflns_limit_l_min       -23
_diffrn_reflns_number            55944
_diffrn_reflns_point_group_measured_fraction_full 0.991
_diffrn_reflns_point_group_measured_fraction_max 0.991
_diffrn_reflns_theta_full        67.381
_diffrn_reflns_theta_max         67.381
_diffrn_reflns_theta_min         2.851
_diffrn_ambient_temperature      100.0
_diffrn_detector                 'CCD plate'
_diffrn_detector_area_resol_mean ?
_diffrn_measured_fraction_theta_full 0.991
_diffrn_measured_fraction_theta_max 0.991
_diffrn_measurement_details      
;
List of Runs (angles in degrees, time in seconds):

  # Type    Start    End  Width  t~exp~   \w     \q     \k     \f   Frames
#--------------------------------------------------------------------------
  1  \w     16.00  84.00   1.00    3.44    --    5.00  60.00-120.00   68
  2  \w    -82.00  -1.00   1.00    3.44    --    5.00  60.00-120.00   81
  3  \w    -62.00 -30.00   1.00    3.44    --  -89.00  60.00  60.00   32
  4  \w   -177.00 -62.00   1.00    3.44    --  -89.00  60.00 120.00  115
  5  \w   -170.00-135.00   1.00    3.44    --  -89.00  43.00-150.00   35
  6  \w    -96.00 -55.00   1.00    3.44    --  -89.00  43.00-150.00   41
  7  \w    -88.00 -30.00   1.00    3.44    --  -89.00  57.00-120.00   58
  8  \w    -81.00  -1.00   1.00    3.44    --  -89.00  60.00 -30.00   80
  9  \w    -62.00  -1.00   1.00    3.44    --  -89.00  43.00 120.00   61
 10  \w    -47.00  -1.00   1.00    3.44    --  -89.00  60.00 120.00   46
 11  \w   -163.00-132.00   1.00    3.44    --  -89.00  14.00 -30.00   31
 12  \w    -85.00 -58.00   1.00    3.44    --  -89.00  14.00 -30.00   27
 13  \w    -41.00 -16.00   1.00    3.44    --  -89.00  14.00 -30.00   25
 14  \w   -145.00-112.00   1.00    3.44    --  -89.00  60.00  30.00   33
 15  \w   -177.00-145.00   1.00    3.44    --  -89.00  60.00 -30.00   32
 16  \w   -176.00-135.00   1.00    3.44    --  -89.00  57.00-120.00   41
 17  \w   -175.00-150.00   1.00    3.44    --  -89.00  43.00 120.00   25
 18  \w   -131.00 -90.00   1.00    3.44    --  -89.00  43.00 120.00   41
 19  \w   -177.00-124.00   1.00    3.44    --  -89.00  60.00  60.00   53
 20  \w   -177.00-150.00   1.00    3.44    --  -89.00  29.00  30.00   27
 21  \w    -92.00 -65.00   1.00    3.44    --  -89.00  29.00  30.00   27
 22  \w   -132.00   0.00   1.00    3.44    --  -89.00  57.00 -60.00  132
;
_diffrn_measurement_device       'four-circle diffractometer'
_diffrn_measurement_device_type  'XtaLAB AFC11 (RCD3): quarter-chi single'
_diffrn_measurement_method       '\w scans'
_diffrn_orient_matrix_type       
'CrysAlisPro convention (1999,Acta A55,543-557)'
_diffrn_orient_matrix_UB_11      0.0072849000
_diffrn_orient_matrix_UB_12      0.0696643000
_diffrn_orient_matrix_UB_13      -0.0219200000
_diffrn_orient_matrix_UB_21      0.0840657000
_diffrn_orient_matrix_UB_22      -0.0143147000
_diffrn_orient_matrix_UB_23      0.0013259000
_diffrn_orient_matrix_UB_31      -0.0357090000
_diffrn_orient_matrix_UB_32      -0.0187765000
_diffrn_orient_matrix_UB_33      -0.0826054000
_diffrn_radiation_monochromator  mirror
_diffrn_radiation_probe          x-ray
_diffrn_radiation_type           CuK\a
_diffrn_radiation_wavelength     1.54184
_diffrn_source                   'Rotating-anode X-ray tube'
_diffrn_source_type              'Rigaku (Cu) X-ray Source'
_reflns_Friedel_coverage         0.000
_reflns_Friedel_fraction_full    .
_reflns_Friedel_fraction_max     .
_reflns_number_gt                10648
_reflns_number_total             12172
_reflns_odcompleteness_completeness 99.54
_reflns_odcompleteness_iscentric 1
_reflns_odcompleteness_theta     66.97
_reflns_special_details          
;
 Reflections were merged by SHELXL according to the crystal
 class for the calculation of statistics and refinement.
 
 _reflns_Friedel_fraction is defined as the number of unique
 Friedel pairs measured divided by the number that would be
 possible theoretically, ignoring centric projections and
 systematic absences.
;
_reflns_threshold_expression     'I > 2\s(I)'
_computing_cell_refinement       'CrysAlisPro 1.171.39.46 (Rigaku OD, 2018)'
_computing_data_collection       'CrysAlisPro 1.171.39.46 (Rigaku OD, 2018)'
_computing_data_reduction        'CrysAlisPro 1.171.39.46 (Rigaku OD, 2018)'
_computing_molecular_graphics    'Olex2 (Dolomanov et al., 2009)'
_computing_publication_material  'Olex2 (Dolomanov et al., 2009)'
_computing_structure_refinement  'ShelXL (Sheldrick, 2015)'
_computing_structure_solution    'ShelXT (Sheldrick, 2015)'
_refine_diff_density_max         2.422
_refine_diff_density_min         -1.115
_refine_diff_density_rms         0.109
_refine_ls_extinction_coef       .
_refine_ls_extinction_method     none
_refine_ls_goodness_of_fit_ref   1.055
_refine_ls_hydrogen_treatment    mixed
_refine_ls_matrix_type           full
_refine_ls_number_parameters     1112
_refine_ls_number_reflns         12172
_refine_ls_number_restraints     420
_refine_ls_R_factor_all          0.0759
_refine_ls_R_factor_gt           0.0692
_refine_ls_restrained_S_all      1.041
_refine_ls_shift/su_max          0.001
_refine_ls_shift/su_mean         0.000
_refine_ls_structure_factor_coef Fsqd
_refine_ls_weighting_details     
'w=1/[\s^2^(Fo^2^)+(0.0685P)^2^+36.2734P] where P=(Fo^2^+2Fc^2^)/3'
_refine_ls_weighting_scheme      calc
_refine_ls_wR_factor_gt          0.1706
_refine_ls_wR_factor_ref         0.1762
_refine_special_details          ?
_olex2_refinement_description    
;
1. Fixed Uiso
 At 1.2 times of:
  All C(H) groups
 At 1.5 times of:
  All C(H,H,H) groups
2. Restrained distances
 B1-H1A
 1.19 with sigma of 0.01
 B1-H1B
 1.19 with sigma of 0.01
 B1-H1C
 1.19 with sigma of 0.01
 B1-H1D
 1.19 with sigma of 0.01
 C43-C38 \\sim C43A-C38A
 with sigma of 0.02
 C46-C41 \\sim C46A-C41A
 with sigma of 0.02
 C39-C38 \\sim C39A-C38A
 with sigma of 0.02
 C39-C40 \\sim C39A-C40A
 with sigma of 0.02
 C39-C44 \\sim C39A-C44A
 with sigma of 0.02
 C45-C40 \\sim C45A-C40A
 with sigma of 0.02
 C42-C37 \\sim C42A-C37A
 with sigma of 0.02
 C38-C37 \\sim C38A-C37A
 with sigma of 0.02
 C37-C41 \\sim C37A-C41A
 with sigma of 0.02
 C40-C41 \\sim C40A-C41A
 with sigma of 0.02
 Dy2-C43 \\sim Dy2-C43A
 with sigma of 0.04
 Dy2-C46 \\sim Dy2-C46A
 with sigma of 0.04
 Dy2-C39 \\sim Dy2-C39A
 with sigma of 0.04
 Dy2-C45 \\sim Dy2-C45A
 with sigma of 0.04
 Dy2-C42 \\sim Dy2-C42A
 with sigma of 0.04
 Dy2-C38 \\sim Dy2-C38A
 with sigma of 0.04
 Dy2-C37 \\sim Dy2-C37A
 with sigma of 0.04
 Dy2-C40 \\sim Dy2-C40A
 with sigma of 0.04
 Dy2-C41 \\sim Dy2-C41A
 with sigma of 0.04
 Dy2-C44 \\sim Dy2-C44A
 with sigma of 0.04
 C43-C39 \\sim C43A-C39A
 with sigma of 0.04
 C43-C37 \\sim C43A-C37A
 with sigma of 0.04
 C46-C37 \\sim C46A-C37A
 with sigma of 0.04
 C46-C40 \\sim C46A-C40A
 with sigma of 0.04
 C39-C45 \\sim C39A-C45A
 with sigma of 0.04
 C39-C37 \\sim C39A-C37A
 with sigma of 0.04
 C39-C41 \\sim C39A-C41A
 with sigma of 0.04
 C45-C41 \\sim C45A-C41A
 with sigma of 0.04
 C42-C38 \\sim C42A-C38A
 with sigma of 0.04
 C42-C41 \\sim C42A-C41A
 with sigma of 0.04
 C38-C40 \\sim C38A-C40A
 with sigma of 0.04
 C38-C41 \\sim C38A-C41A
 with sigma of 0.04
 C38-C44 \\sim C38A-C44A
 with sigma of 0.04
 C37-C40 \\sim C37A-C40A
 with sigma of 0.04
 C40-C44 \\sim C40A-C44A
 with sigma of 0.04
 C19-C21 \\sim C19-C21A
 with sigma of 0.02
 C19-C20 \\sim C19-C20A
 with sigma of 0.02
 C19-C22 \\sim C19-C22A
 with sigma of 0.02
 F15-C60 \\sim F15A-C60A
 with sigma of 0.02
 F11-C64 \\sim F11A-C64A
 with sigma of 0.02
 F14-C61 \\sim F14A-C61A
 with sigma of 0.02
 F13-C62 \\sim F13A-C62A
 with sigma of 0.02
 F12-C63 \\sim F12A-C63A
 with sigma of 0.02
 C64-C59 \\sim C64A-C59A
 with sigma of 0.02
 C64-C63 \\sim C64A-C63A
 with sigma of 0.02
 C60-C59 \\sim C60A-C59A
 with sigma of 0.02
 C60-C61 \\sim C60A-C61A
 with sigma of 0.02
 C59-B2 \\sim C59A-B2
 with sigma of 0.02
 C62-C61 \\sim C62A-C61A
 with sigma of 0.02
 C62-C63 \\sim C62A-C63A
 with sigma of 0.02
 F15-C59 \\sim F15A-C59A
 with sigma of 0.04
 F15-C61 \\sim F15A-C61A
 with sigma of 0.04
 F11-C59 \\sim F11A-C59A
 with sigma of 0.04
 F11-C63 \\sim F11A-C63A
 with sigma of 0.04
 F14-C60 \\sim F14A-C60A
 with sigma of 0.04
 F14-C62 \\sim F14A-C62A
 with sigma of 0.04
 F13-C61 \\sim F13A-C61A
 with sigma of 0.04
 F13-C63 \\sim F13A-C63A
 with sigma of 0.04
 F12-C64 \\sim F12A-C64A
 with sigma of 0.04
 F12-C62 \\sim F12A-C62A
 with sigma of 0.04
 C64-C60 \\sim C64A-C60A
 with sigma of 0.04
 C64-C62 \\sim C64A-C62A
 with sigma of 0.04
 C64-B2 \\sim C64A-B2
 with sigma of 0.04
 C60-C62 \\sim C60A-C62A
 with sigma of 0.04
 C60-B2 \\sim C60A-B2
 with sigma of 0.04
 C59-C61 \\sim C59A-C61A
 with sigma of 0.04
 C59-C63 \\sim C59A-C63A
 with sigma of 0.04
 C61-C63 \\sim C61A-C63A
 with sigma of 0.04
3. Rigid body (RIGU) restrains
 C43, C43A, C38, C38A, C37, C42, C42A, C37A, C41, C46, C41A, C46A, C40, C45,
 C40A, C45A, C39, C44, C39A, C44A
 with sigma for 1-2 distances of 0.004 and sigma for 1-3 distances of 0.004
 C21, C21A, C20, C20A, C22, C22A, C19
 with sigma for 1-2 distances of 0.004 and sigma for 1-3 distances of 0.004
 F11, F11A, F12, F12A, F13, F13A, F14, F14A, F15, F15A, C59, C59A, C60, C60A,
 C61A, C61, C62, C62A, C63A, C63, C64, C64A
 with sigma for 1-2 distances of 0.004 and sigma for 1-3 distances of 0.004
4. Others
 Sof(C44A)=Sof(H44D)=Sof(H44E)=Sof(H44F)=Sof(C43A)=Sof(H43D)=Sof(H43E)=
 Sof(H43F)=Sof(C42A)=Sof(H42D)=Sof(H42E)=Sof(H42F)=Sof(C46A)=Sof(H46D)=
 Sof(H46E)=Sof(H46F)=Sof(C45A)=Sof(H45D)=Sof(H45E)=Sof(H45F)=Sof(C40A)=
 Sof(C39A)=Sof(C38A)=Sof(C37A)=Sof(C41A)=1-FVAR(1)
 Sof(C43)=Sof(H43A)=Sof(H43B)=Sof(H43C)=Sof(C46)=Sof(H46A)=Sof(H46B)=Sof(H46C)=
 Sof(C39)=Sof(C45)=Sof(H45A)=Sof(H45B)=Sof(H45C)=Sof(C42)=Sof(H42A)=Sof(H42B)=
 Sof(H42C)=Sof(C38)=Sof(C37)=Sof(C40)=Sof(C41)=Sof(C44)=Sof(H44A)=Sof(H44B)=
 Sof(H44C)=FVAR(1)
 Sof(C21A)=Sof(H21D)=Sof(H21E)=Sof(H21F)=Sof(C20A)=Sof(H20D)=Sof(H20E)=
 Sof(H20F)=Sof(C22A)=Sof(H22D)=Sof(H22E)=Sof(H22F)=1-FVAR(2)
 Sof(C21)=Sof(H21A)=Sof(H21B)=Sof(H21C)=Sof(C20)=Sof(H20A)=Sof(H20B)=Sof(H20C)=
 Sof(C22)=Sof(H22A)=Sof(H22B)=Sof(H22C)=FVAR(2)
 Sof(F11A)=Sof(C64A)=Sof(C63A)=Sof(F12A)=Sof(F13A)=Sof(C62A)=Sof(C61A)=
 Sof(F14A)=Sof(C60A)=Sof(C59A)=Sof(F15A)=1-FVAR(3)
 Sof(F15)=Sof(F11)=Sof(F14)=Sof(F13)=Sof(F12)=Sof(C64)=Sof(C60)=Sof(C59)=
 Sof(C62)=Sof(C61)=Sof(C63)=FVAR(3)
5.a Aromatic/amide H refined with riding coordinates:
 C1(H1), C10(H10), C3(H3), C8(H8)
5.b Idealised Me refined as rotating group:
 C17(H17A,H17B,H17C), C36(H36A,H36B,H36C), C15(H15A,H15B,H15C), C32(H32A,H32B,
 H32C), C35(H35A,H35B,H35C), C33(H33A,H33B,H33C), C34(H34A,H34B,H34C), C18(H18A,
 H18B,H18C), C12(H12A,H12B,H12C), C25(H25A,H25B,H25C), C24(H24A,H24B,H24C),
 C14(H14A,H14B,H14C), C11(H11A,H11B,H11C), C26(H26A,H26B,H26C), C21(H21A,H21B,
 H21C), C20(H20A,H20B,H20C), C22(H22A,H22B,H22C), C43(H43A,H43B,H43C), C46(H46A,
 H46B,H46C), C45(H45A,H45B,H45C), C42(H42A,H42B,H42C), C44(H44A,H44B,H44C),
 C44A(H44D,H44E,H44F), C43A(H43D,H43E,H43F), C42A(H42D,H42E,H42F), C46A(H46D,
 H46E,H46F), C45A(H45D,H45E,H45F), C21A(H21D,H21E,H21F), C20A(H20D,H20E,H20F),
 C22A(H22D,H22E,H22F)
;
_atom_sites_solution_hydrogens   mixed
_atom_sites_solution_primary     dual
_atom_sites_solution_secondary   ?
loop_
_atom_site_label
_atom_site_type_symbol
_atom_site_fract_x
_atom_site_fract_y
_atom_site_fract_z
_atom_site_U_iso_or_equiv
_atom_site_adp_type
_atom_site_occupancy
_atom_site_site_symmetry_order
_atom_site_calc_flag
_atom_site_refinement_flags_posn
_atom_site_refinement_flags_adp
_atom_site_refinement_flags_occupancy
_atom_site_disorder_assembly
_atom_site_disorder_group
Dy1 Dy 1.05641(3) 0.78425(2) 0.70644(2) 0.04867(15) Uani 1 1 d . . . . .
Dy2 Dy 1.01499(3) 0.58596(2) 0.79991(2) 0.05048(15) Uani 1 1 d D . . . .
F16 F 0.4974(2) 0.76882(19) 0.7795(2) 0.0486(9) Uani 1 1 d . . . . .
F6 F 0.3974(3) 0.5781(2) 0.6409(3) 0.0581(11) Uani 1 1 d . . . . .
F10 F 0.4738(3) 0.7945(2) 0.6339(2) 0.0599(12) Uani 1 1 d . . . . .
F5 F 0.3931(3) 0.6519(2) 0.7608(3) 0.0693(14) Uani 1 1 d . . . . .
F9 F 0.3334(3) 0.8177(2) 0.5300(3) 0.0677(13) Uani 1 1 d . . . . .
F8 F 0.2259(3) 0.7235(3) 0.4740(2) 0.0652(13) Uani 1 1 d . . . . .
F7 F 0.2597(3) 0.6018(2) 0.5320(3) 0.0667(13) Uani 1 1 d . . . . .
F20 F 0.7029(3) 0.6844(3) 0.7122(3) 0.0814(17) Uani 1 1 d . . . . .
F17 F 0.5955(3) 0.8618(2) 0.8537(3) 0.0665(13) Uani 1 1 d . . . . .
F1 F 0.6626(3) 0.5984(3) 0.8145(3) 0.0783(16) Uani 1 1 d . . . . .
F15 F 0.5592(13) 0.5181(6) 0.7042(9) 0.049(3) Uani 0.61(2) 1 d D U P A 1
F11 F 0.5656(9) 0.7123(4) 0.5810(7) 0.047(2) Uani 0.61(2) 1 d D U P A 1
F18 F 0.7488(3) 0.8659(3) 0.8601(3) 0.0821(16) Uani 1 1 d . . . . .
F19 F 0.7992(3) 0.7751(4) 0.7882(3) 0.096(2) Uani 1 1 d . . . . .
F14 F 0.5853(7) 0.4550(4) 0.6005(6) 0.057(3) Uani 0.61(2) 1 d D U P A 1
F13 F 0.6036(6) 0.5164(5) 0.4835(5) 0.056(3) Uani 0.61(2) 1 d D U P A 1
F2 F 0.6725(5) 0.5525(3) 0.9452(3) 0.125(3) Uani 1 1 d . . . . .
F4 F 0.4043(6) 0.6053(3) 0.8902(4) 0.119(3) Uani 1 1 d . . . . .
F12 F 0.5937(7) 0.6472(5) 0.4759(5) 0.059(3) Uani 0.61(2) 1 d D U P A 1
C5 C 0.9670(4) 0.6868(3) 0.6314(4) 0.0449(16) Uani 1 1 d . . . . .
C47 C 0.5275(5) 0.6264(3) 0.7794(4) 0.0494(18) Uani 1 1 d . . . . .
C65 C 0.5933(4) 0.7213(4) 0.7396(4) 0.0530(19) Uani 1 1 d . . . . .
C66 C 0.5716(4) 0.7697(4) 0.7789(4) 0.0476(17) Uani 1 1 d . . . . .
C6 C 0.9867(4) 0.6188(4) 0.6585(4) 0.0429(16) Uani 1 1 d . . . . .
C7 C 0.9339(4) 0.5676(3) 0.6535(4) 0.0442(16) Uani 1 1 d . . . . .
C19 C 0.8431(4) 0.5638(3) 0.6136(4) 0.0477(16) Uani 1 1 d D U . . .
C2 C 0.9098(5) 0.7870(3) 0.6143(5) 0.0509(18) Uani 1 1 d . . . . .
C64 C 0.5720(12) 0.6500(7) 0.5881(9) 0.042(3) Uani 0.61(2) 1 d D U P A 1
F3 F 0.5409(7) 0.5530(4) 0.9832(3) 0.164(5) Uani 1 1 d . . . . .
C48 C 0.5958(6) 0.6012(4) 0.8300(4) 0.059(2) Uani 1 1 d . . . . .
C29 C 1.1467(5) 0.8771(3) 0.7802(4) 0.0466(16) Uani 1 1 d . . . . .
C55 C 0.3120(5) 0.6492(4) 0.5578(4) 0.0519(18) Uani 1 1 d . . . . .
C53 C 0.4435(4) 0.6841(4) 0.6448(4) 0.0468(17) Uani 1 1 d . . . . .
C4 C 0.9889(5) 0.7182(4) 0.5760(4) 0.0492(17) Uani 1 1 d . . . . .
C1 C 0.9196(4) 0.7288(4) 0.6533(4) 0.0478(17) Uani 1 1 d . . . . .
H1 H 0.897219 0.719467 0.689259 0.057 Uiso 1 1 calc R . . . .
C10 C 1.0650(5) 0.5947(4) 0.6914(4) 0.0481(17) Uani 1 1 d . . . . .
H10 H 1.112138 0.619350 0.702440 0.058 Uiso 1 1 calc R . . . .
C30 C 1.1969(5) 0.8215(4) 0.7979(4) 0.0545(19) Uani 1 1 d . . . . .
C52 C 0.4634(6) 0.6272(4) 0.8026(5) 0.060(2) Uani 1 1 d . . . . .
C3 C 0.9541(5) 0.7804(4) 0.5677(4) 0.0497(18) Uani 1 1 d . . . . .
H3 H 0.959790 0.812687 0.535596 0.060 Uiso 1 1 calc R . . . .
C9 C 1.0629(5) 0.5298(4) 0.7052(4) 0.0484(18) Uani 1 1 d . . . . .
C67 C 0.6205(5) 0.8188(4) 0.8183(4) 0.057(2) Uani 1 1 d . . . . .
C31 C 1.2097(5) 0.8011(4) 0.7333(4) 0.0523(18) Uani 1 1 d . . . . .
C58 C 0.4225(5) 0.7442(4) 0.6128(4) 0.0506(18) Uani 1 1 d . . . . .
C27 C 1.1679(5) 0.8445(4) 0.6753(4) 0.0478(17) Uani 1 1 d . . . . .
C54 C 0.3849(4) 0.6386(4) 0.6144(4) 0.0474(17) Uani 1 1 d . . . . .
C57 C 0.3497(5) 0.7578(4) 0.5569(4) 0.0538(19) Uani 1 1 d . . . . .
C8 C 0.9818(5) 0.5129(4) 0.6833(4) 0.0494(18) Uani 1 1 d . . . . .
H8 H 0.962390 0.471509 0.687640 0.059 Uiso 1 1 calc R . . . .
C60 C 0.5670(15) 0.5542(7) 0.6485(10) 0.047(4) Uani 0.61(2) 1 d D U P A 1
C59 C 0.5626(15) 0.6195(7) 0.6484(11) 0.041(4) Uani 0.61(2) 1 d D U P A 1
C56 C 0.2953(5) 0.7107(4) 0.5290(4) 0.0545(19) Uani 1 1 d . . . . .
C70 C 0.6720(5) 0.7284(5) 0.7452(4) 0.062(2) Uani 1 1 d . . . . .
C28 C 1.1290(4) 0.8907(3) 0.7045(4) 0.0460(16) Uani 1 1 d . . . . .
C17 C 1.1136(5) 0.6726(5) 0.5612(5) 0.062(2) Uani 1 1 d . . . . .
H17A H 1.143741 0.710926 0.584339 0.093 Uiso 1 1 calc GR . . . .
H17B H 1.133575 0.655940 0.524253 0.093 Uiso 1 1 calc GR . . . .
H17C H 1.120003 0.640080 0.599295 0.093 Uiso 1 1 calc GR . . . .
C23 C 1.1364(5) 0.4878(4) 0.7378(5) 0.060(2) Uani 1 1 d . . . . .
C36 C 1.1751(5) 0.8479(4) 0.6007(5) 0.058(2) Uani 1 1 d . . . . .
H36A H 1.197153 0.807623 0.590996 0.086 Uiso 1 1 calc GR . . . .
H36B H 1.210500 0.883193 0.600337 0.086 Uiso 1 1 calc GR . . . .
H36C H 1.122452 0.854954 0.562238 0.086 Uiso 1 1 calc GR . . . .
C16 C 1.0245(5) 0.6898(4) 0.5230(4) 0.0534(19) Uani 1 1 d . . . . .
C69 C 0.7220(5) 0.7759(5) 0.7854(5) 0.064(2) Uani 1 1 d . . . . .
C15 C 1.0167(6) 0.7376(5) 0.4609(5) 0.072(3) Uani 1 1 d . . . . .
H15A H 0.960315 0.746955 0.433387 0.107 Uiso 1 1 calc GR . . . .
H15B H 1.039993 0.719233 0.427177 0.107 Uiso 1 1 calc GR . . . .
H15C H 1.044746 0.777107 0.482503 0.107 Uiso 1 1 calc GR . . . .
C32 C 1.0866(5) 0.9490(4) 0.6650(5) 0.0561(19) Uani 1 1 d . . . . .
H32A H 1.052683 0.937848 0.614023 0.084 Uiso 1 1 calc GR . . . .
H32B H 1.125709 0.981132 0.664205 0.084 Uiso 1 1 calc GR . . . .
H32C H 1.053755 0.966345 0.690845 0.084 Uiso 1 1 calc GR . . . .
C68 C 0.6985(6) 0.8211(5) 0.8215(5) 0.064(2) Uani 1 1 d . . . . .
C35 C 1.2655(5) 0.7494(4) 0.7313(5) 0.064(2) Uani 1 1 d . . . . .
H35A H 1.256003 0.711295 0.756208 0.096 Uiso 1 1 calc GR . . . .
H35B H 1.320499 0.763812 0.756849 0.096 Uiso 1 1 calc GR . . . .
H35C H 1.256800 0.738999 0.679694 0.096 Uiso 1 1 calc GR . . . .
C33 C 1.1234(6) 0.9165(4) 0.8331(5) 0.061(2) Uani 1 1 d . . . . .
H33A H 1.080443 0.945820 0.805248 0.092 Uiso 1 1 calc GR . . . .
H33B H 1.169419 0.941187 0.864976 0.092 Uiso 1 1 calc GR . . . .
H33C H 1.105001 0.888441 0.863882 0.092 Uiso 1 1 calc GR . . . .
C62 C 0.5902(11) 0.5502(7) 0.5360(8) 0.044(3) Uani 0.61(2) 1 d D U P A 1
C34 C 1.2379(6) 0.7942(5) 0.8754(5) 0.074(3) Uani 1 1 d . . . . .
H34A H 1.206958 0.805004 0.905820 0.110 Uiso 1 1 calc GR . . . .
H34B H 1.291419 0.812379 0.897865 0.110 Uiso 1 1 calc GR . . . .
H34C H 1.241635 0.747664 0.872337 0.110 Uiso 1 1 calc GR . . . .
B2 B 0.5317(5) 0.6621(5) 0.7049(5) 0.051(2) Uani 1 1 d D . . . .
C13 C 0.8648(5) 0.8449(4) 0.6251(6) 0.063(2) Uani 1 1 d . . . . .
C49 C 0.6019(9) 0.5767(4) 0.8996(5) 0.091(4) Uani 1 1 d . . . . .
C18 C 0.9800(6) 0.6286(5) 0.4883(5) 0.068(2) Uani 1 1 d . . . . .
H18A H 0.986307 0.597037 0.527392 0.102 Uiso 1 1 calc GR . . . .
H18B H 1.001844 0.611342 0.452958 0.102 Uiso 1 1 calc GR . . . .
H18C H 0.923411 0.638183 0.462480 0.102 Uiso 1 1 calc GR . . . .
C61 C 0.5810(9) 0.5183(6) 0.5955(8) 0.044(3) Uani 0.61(2) 1 d D U P A 1
C12 C 0.8588(6) 0.8961(5) 0.5685(7) 0.085(3) Uani 1 1 d . . . . .
H12A H 0.911903 0.913214 0.577206 0.127 Uiso 1 1 calc GR . . . .
H12B H 0.824301 0.930647 0.573130 0.127 Uiso 1 1 calc GR . . . .
H12C H 0.836257 0.877842 0.518593 0.127 Uiso 1 1 calc GR . . . .
C25 C 1.1857(6) 0.5129(5) 0.8168(5) 0.082(3) Uani 1 1 d . . . . .
H25A H 1.198150 0.558197 0.814070 0.122 Uiso 1 1 calc GR . . . .
H25B H 1.235287 0.488507 0.837657 0.122 Uiso 1 1 calc GR . . . .
H25C H 1.154833 0.507941 0.848569 0.122 Uiso 1 1 calc GR . . . .
C51 C 0.4676(9) 0.6029(5) 0.8700(6) 0.083(3) Uani 1 1 d . . . . .
C24 C 1.1860(7) 0.4908(6) 0.6901(7) 0.092(4) Uani 1 1 d . . . . .
H24A H 1.153020 0.478980 0.639023 0.138 Uiso 1 1 calc GR . . . .
H24B H 1.230732 0.460953 0.709403 0.138 Uiso 1 1 calc GR . . . .
H24C H 1.206301 0.534251 0.690865 0.138 Uiso 1 1 calc GR . . . .
C14 C 0.7816(6) 0.8250(5) 0.6188(7) 0.084(3) Uani 1 1 d . . . . .
H14A H 0.749494 0.814923 0.566979 0.127 Uiso 1 1 calc GR . . . .
H14B H 0.756630 0.860140 0.635601 0.127 Uiso 1 1 calc GR . . . .
H14C H 0.785114 0.787294 0.649686 0.127 Uiso 1 1 calc GR . . . .
C50 C 0.5360(12) 0.5778(5) 0.9172(6) 0.102(5) Uani 1 1 d . . . . .
C11 C 0.9101(6) 0.8701(4) 0.7043(6) 0.075(3) Uani 1 1 d . . . . .
H11A H 0.912588 0.836506 0.740285 0.112 Uiso 1 1 calc GR . . . .
H11B H 0.882256 0.907357 0.713368 0.112 Uiso 1 1 calc GR . . . .
H11C H 0.964150 0.882288 0.709524 0.112 Uiso 1 1 calc GR . . . .
B1 B 1.0685(9) 0.7073(5) 0.8227(6) 0.071(3) Uani 1 1 d D . . . .
C26 C 1.1132(6) 0.4175(4) 0.7437(6) 0.075(3) Uani 1 1 d . . . . .
H26A H 1.076024 0.415707 0.769726 0.113 Uiso 1 1 calc GR . . . .
H26B H 1.160994 0.392794 0.771351 0.113 Uiso 1 1 calc GR . . . .
H26C H 1.087697 0.399524 0.693877 0.113 Uiso 1 1 calc GR . . . .
C63 C 0.5850(11) 0.6161(7) 0.5332(8) 0.048(3) Uani 0.61(2) 1 d D U P A 1
C21 C 0.8156(7) 0.5891(7) 0.5357(6) 0.067(4) Uani 0.694(13) 1 d D U P B 1
H21A H 0.835254 0.632800 0.536318 0.101 Uiso 0.694(13) 1 calc GR . P B 1
H21B H 0.757334 0.589067 0.513945 0.101 Uiso 0.694(13) 1 calc GR . P B 1
H21C H 0.836369 0.561898 0.505900 0.101 Uiso 0.694(13) 1 calc GR . P B 1
C20 C 0.8024(7) 0.6021(6) 0.6555(7) 0.057(3) Uani 0.694(13) 1 d D U P B 1
H20A H 0.826601 0.591982 0.708512 0.085 Uiso 0.694(13) 1 calc GR . P B 1
H20B H 0.745707 0.591292 0.637042 0.085 Uiso 0.694(13) 1 calc GR . P B 1
H20C H 0.808669 0.647781 0.648157 0.085 Uiso 0.694(13) 1 calc GR . P B 1
C22 C 0.8109(7) 0.4949(5) 0.6118(8) 0.065(4) Uani 0.694(13) 1 d D U P B 1
H22A H 0.833019 0.467275 0.583405 0.097 Uiso 0.694(13) 1 calc GR . P B 1
H22B H 0.752763 0.495189 0.588184 0.097 Uiso 0.694(13) 1 calc GR . P B 1
H22C H 0.826702 0.478578 0.662523 0.097 Uiso 0.694(13) 1 calc GR . P B 1
C43 C 0.972(2) 0.6707(9) 0.9434(16) 0.122(10) Uani 0.548(12) 1 d D U P C 1
H43A H 0.999475 0.701157 0.922815 0.183 Uiso 0.548(12) 1 calc GR . P C 1
H43B H 0.996231 0.671713 0.997678 0.183 Uiso 0.548(12) 1 calc GR . P C 1
H43C H 0.915704 0.682402 0.927357 0.183 Uiso 0.548(12) 1 calc GR . P C 1
C46 C 1.0953(11) 0.4560(8) 0.9350(10) 0.076(5) Uani 0.548(12) 1 d D U P C 1
H46A H 1.083901 0.423898 0.895655 0.114 Uiso 0.548(12) 1 calc GR . P C 1
H46B H 1.092435 0.436110 0.979611 0.114 Uiso 0.548(12) 1 calc GR . P C 1
H46C H 1.148802 0.473381 0.946251 0.114 Uiso 0.548(12) 1 calc GR . P C 1
C39 C 0.9204(10) 0.5639(11) 0.8700(12) 0.069(5) Uani 0.548(12) 1 d D U P C 1
C45 C 0.9112(13) 0.4440(8) 0.8299(9) 0.084(6) Uani 0.548(12) 1 d D U P C 1
H45A H 0.861988 0.455192 0.788636 0.125 Uiso 0.548(12) 1 calc GR . P C 1
H45B H 0.898311 0.419340 0.866849 0.125 Uiso 0.548(12) 1 calc GR . P C 1
H45C H 0.945106 0.418327 0.811305 0.125 Uiso 0.548(12) 1 calc GR . P C 1
C42 C 1.1301(13) 0.5964(12) 0.9962(9) 0.100(8) Uani 0.548(12) 1 d D U P C 1
H42A H 1.175280 0.577162 0.987520 0.151 Uiso 0.548(12) 1 calc GR . P C 1
H42B H 1.134821 0.587593 1.047243 0.151 Uiso 0.548(12) 1 calc GR . P C 1
H42C H 1.130041 0.642627 0.988545 0.151 Uiso 0.548(12) 1 calc GR . P C 1
C38 C 0.9791(16) 0.6057(8) 0.9168(13) 0.077(6) Uani 0.548(12) 1 d D U P C 1
C37 C 1.0508(10) 0.5671(12) 0.9409(9) 0.064(5) Uani 0.548(12) 1 d D U P C 1
C40 C 0.9546(13) 0.5042(8) 0.8652(9) 0.050(4) Uani 0.548(12) 1 d D U P C 1
C41 C 1.0368(13) 0.5077(9) 0.9103(11) 0.055(4) Uani 0.548(12) 1 d D U P C 1
C44 C 0.8328(11) 0.5840(13) 0.8434(14) 0.112(9) Uani 0.548(12) 1 d D U P C 1
H44A H 0.825441 0.624082 0.815535 0.169 Uiso 0.548(12) 1 calc GR . P C 1
H44B H 0.817518 0.590178 0.886321 0.169 Uiso 0.548(12) 1 calc GR . P C 1
H44C H 0.799571 0.550638 0.811318 0.169 Uiso 0.548(12) 1 calc GR . P C 1
C44A C 0.8636(12) 0.6475(10) 0.8678(12) 0.071(6) Uani 0.452(12) 1 d D U P C 2
H44D H 0.887602 0.688006 0.861524 0.107 Uiso 0.452(12) 1 calc GR . P C 2
H44E H 0.847426 0.650699 0.910568 0.107 Uiso 0.452(12) 1 calc GR . P C 2
H44F H 0.816913 0.638452 0.823076 0.107 Uiso 0.452(12) 1 calc GR . P C 2
C43A C 1.0372(12) 0.6598(8) 0.9772(9) 0.052(4) Uani 0.452(12) 1 d D U P C 2
H43D H 1.095188 0.656151 1.000327 0.079 Uiso 0.452(12) 1 calc GR . P C 2
H43E H 1.014581 0.662029 1.015812 0.079 Uiso 0.452(12) 1 calc GR . P C 2
H43F H 1.023167 0.698532 0.946772 0.079 Uiso 0.452(12) 1 calc GR . P C 2
C42A C 1.1319(11) 0.5309(11) 0.9870(9) 0.069(6) Uani 0.452(12) 1 d D U P C 2
H42D H 1.152967 0.492934 0.971213 0.104 Uiso 0.452(12) 1 calc GR . P C 2
H42E H 1.134062 0.524779 1.037764 0.104 Uiso 0.452(12) 1 calc GR . P C 2
H42F H 1.163877 0.568263 0.985423 0.104 Uiso 0.452(12) 1 calc GR . P C 2
C46A C 1.0053(17) 0.4304(8) 0.8837(12) 0.087(8) Uani 0.452(12) 1 d D U P C 2
H46D H 0.971221 0.414669 0.834659 0.131 Uiso 0.452(12) 1 calc GR . P C 2
H46E H 0.992967 0.407363 0.922019 0.131 Uiso 0.452(12) 1 calc GR . P C 2
H46F H 1.061252 0.423470 0.890931 0.131 Uiso 0.452(12) 1 calc GR . P C 2
C45A C 0.8357(12) 0.5001(12) 0.8140(10) 0.082(7) Uani 0.452(12) 1 d D U P C 2
H45D H 0.810409 0.490221 0.849448 0.122 Uiso 0.452(12) 1 calc GR . P C 2
H45E H 0.842297 0.460735 0.789656 0.122 Uiso 0.452(12) 1 calc GR . P C 2
H45F H 0.802106 0.530038 0.776603 0.122 Uiso 0.452(12) 1 calc GR . P C 2
C40A C 0.9158(13) 0.5300(10) 0.8544(10) 0.051(4) Uani 0.452(12) 1 d D U P C 2
C39A C 0.9251(10) 0.5930(10) 0.8809(10) 0.043(4) Uani 0.452(12) 1 d D U P C 2
C38A C 1.0048(13) 0.6033(9) 0.9299(11) 0.046(5) Uani 0.452(12) 1 d D U P C 2
C37A C 1.0436(11) 0.5419(12) 0.9338(11) 0.059(6) Uani 0.452(12) 1 d D U P C 2
C41A C 0.9911(18) 0.4992(7) 0.8890(11) 0.048(4) Uani 0.452(12) 1 d D U P C 2
C21A C 0.8016(14) 0.6260(9) 0.5870(14) 0.048(6) Uani 0.306(13) 1 d D U P B 2
H21D H 0.795556 0.648796 0.628660 0.072 Uiso 0.306(13) 1 calc GR . P B 2
H21E H 0.748969 0.617943 0.548823 0.072 Uiso 0.306(13) 1 calc GR . P B 2
H21F H 0.833062 0.652049 0.565996 0.072 Uiso 0.306(13) 1 calc GR . P B 2
C20A C 0.8083(14) 0.5277(12) 0.6596(14) 0.057(6) Uani 0.306(13) 1 d D U P B 2
H20D H 0.826175 0.483188 0.663790 0.086 Uiso 0.306(13) 1 calc GR . P B 2
H20E H 0.750108 0.529165 0.636458 0.086 Uiso 0.306(13) 1 calc GR . P B 2
H20F H 0.825480 0.546853 0.709162 0.086 Uiso 0.306(13) 1 calc GR . P B 2
C22A C 0.8371(15) 0.5230(13) 0.5432(13) 0.059(7) Uani 0.306(13) 1 d D U P B 2
H22D H 0.858732 0.547651 0.512123 0.089 Uiso 0.306(13) 1 calc GR . P B 2
H22E H 0.781219 0.512601 0.514658 0.089 Uiso 0.306(13) 1 calc GR . P B 2
H22F H 0.867579 0.483375 0.559135 0.089 Uiso 0.306(13) 1 calc GR . P B 2
F11A F 0.5683(15) 0.6820(18) 0.5756(12) 0.101(9) Uani 0.39(2) 1 d D U P A 2
C64A C 0.570(2) 0.6215(18) 0.5923(13) 0.086(9) Uani 0.39(2) 1 d D U P A 2
C63A C 0.585(2) 0.5800(19) 0.5441(16) 0.108(11) Uani 0.39(2) 1 d D U P A 2
F12A F 0.5976(11) 0.603(2) 0.4840(9) 0.143(14) Uani 0.39(2) 1 d D U P A 2
F13A F 0.6056(10) 0.474(2) 0.5106(13) 0.143(14) Uani 0.39(2) 1 d D U P A 2
C62A C 0.5906(17) 0.5153(18) 0.5562(13) 0.106(10) Uani 0.39(2) 1 d D U P A 2
C61A C 0.5783(19) 0.4930(15) 0.6194(15) 0.094(9) Uani 0.39(2) 1 d D U P A 2
F14A F 0.5801(13) 0.4297(14) 0.6300(14) 0.106(9) Uani 0.39(2) 1 d D U P A 2
C60A C 0.561(2) 0.5374(12) 0.6638(15) 0.063(7) Uani 0.39(2) 1 d D U P A 2
C59A C 0.555(3) 0.6030(12) 0.6560(18) 0.071(10) Uani 0.39(2) 1 d D U P A 2
F15A F 0.546(2) 0.5081(13) 0.7205(15) 0.058(6) Uani 0.39(2) 1 d D U P A 2
H1A H 1.066(6) 0.7624(13) 0.836(5) 0.09(3) Uiso 1 1 d D . . . .
H1B H 1.088(5) 0.681(4) 0.881(3) 0.08(3) Uiso 1 1 d D . . . .
H1C H 1.098(7) 0.709(7) 0.777(6) 0.15(5) Uiso 1 1 d D . . . .
H1D H 0.9988(13) 0.698(4) 0.798(4) 0.06(2) Uiso 1 1 d D . . . .

loop_
_atom_site_aniso_label
_atom_site_aniso_U_11
_atom_site_aniso_U_22
_atom_site_aniso_U_33
_atom_site_aniso_U_23
_atom_site_aniso_U_13
_atom_site_aniso_U_12
Dy1 0.0601(3) 0.0421(2) 0.0431(3) 0.00316(18) 0.0183(2) -0.00047(19)
Dy2 0.0719(3) 0.0394(2) 0.0346(2) 0.00027(17) 0.0134(2) -0.0004(2)
F16 0.054(2) 0.041(2) 0.045(2) 0.0018(18) 0.0125(18) 0.0002(18)
F6 0.065(3) 0.045(2) 0.066(3) -0.004(2) 0.027(2) 0.003(2)
F10 0.061(3) 0.060(3) 0.045(2) 0.013(2) 0.003(2) -0.017(2)
F5 0.094(4) 0.046(3) 0.095(4) 0.000(3) 0.065(3) 0.005(2)
F9 0.072(3) 0.066(3) 0.048(3) 0.024(2) 0.003(2) -0.005(2)
F8 0.053(3) 0.084(3) 0.043(2) -0.001(2) 0.000(2) -0.003(2)
F7 0.061(3) 0.057(3) 0.075(3) -0.024(2) 0.018(2) -0.010(2)
F20 0.054(3) 0.134(5) 0.049(3) -0.012(3) 0.010(2) 0.004(3)
F17 0.077(3) 0.042(2) 0.072(3) -0.003(2) 0.018(3) -0.004(2)
F1 0.083(4) 0.064(3) 0.053(3) -0.010(2) -0.015(3) 0.019(3)
F15 0.068(8) 0.033(4) 0.046(8) -0.001(4) 0.021(6) 0.004(4)
F11 0.063(6) 0.037(4) 0.040(5) -0.002(3) 0.020(4) 0.002(4)
F18 0.067(3) 0.081(4) 0.082(4) 0.002(3) 0.009(3) -0.023(3)
F19 0.050(3) 0.164(7) 0.070(4) 0.003(4) 0.016(3) -0.019(3)
F14 0.071(5) 0.039(4) 0.049(6) -0.017(4) 0.010(5) -0.006(4)
F13 0.059(5) 0.064(6) 0.042(5) -0.025(4) 0.013(4) -0.005(4)
F2 0.198(7) 0.049(3) 0.053(3) 0.014(3) -0.041(4) -0.022(4)
F4 0.227(8) 0.077(4) 0.105(5) -0.037(4) 0.124(6) -0.065(5)
F12 0.081(6) 0.065(6) 0.034(4) -0.010(3) 0.027(4) -0.007(5)
C5 0.048(4) 0.041(4) 0.038(4) 0.006(3) 0.007(3) 0.000(3)
C47 0.084(5) 0.029(3) 0.036(4) -0.002(3) 0.023(4) 0.003(3)
C65 0.046(4) 0.077(6) 0.030(4) 0.016(4) 0.007(3) 0.003(4)
C66 0.050(4) 0.052(4) 0.036(4) 0.010(3) 0.011(3) 0.003(3)
C6 0.049(4) 0.048(4) 0.029(3) -0.004(3) 0.011(3) 0.003(3)
C7 0.057(4) 0.038(4) 0.030(3) -0.002(3) 0.007(3) 0.007(3)
C19 0.053(4) 0.034(3) 0.042(4) -0.002(3) 0.002(3) 0.001(3)
C2 0.053(4) 0.038(4) 0.060(5) 0.010(3) 0.018(4) 0.005(3)
C64 0.044(8) 0.040(6) 0.035(8) -0.004(5) 0.007(7) -0.001(7)
F3 0.325(12) 0.104(5) 0.037(3) -0.005(3) 0.038(5) -0.124(7)
C48 0.088(6) 0.039(4) 0.036(4) -0.006(3) 0.007(4) 0.002(4)
C29 0.060(4) 0.038(4) 0.044(4) -0.001(3) 0.022(3) -0.004(3)
C55 0.054(4) 0.053(5) 0.050(4) -0.016(4) 0.020(4) -0.009(3)
C53 0.051(4) 0.050(4) 0.040(4) 0.002(3) 0.017(3) 0.000(3)
C4 0.054(4) 0.047(4) 0.040(4) 0.005(3) 0.010(3) 0.002(3)
C1 0.051(4) 0.043(4) 0.050(4) 0.002(3) 0.020(3) -0.002(3)
C10 0.050(4) 0.054(4) 0.035(4) 0.002(3) 0.009(3) 0.012(3)
C30 0.058(5) 0.054(5) 0.044(4) 0.011(4) 0.010(4) 0.000(4)
C52 0.112(7) 0.029(4) 0.048(4) -0.006(3) 0.040(5) -0.005(4)
C3 0.059(4) 0.041(4) 0.046(4) 0.017(3) 0.016(3) 0.002(3)
C9 0.059(5) 0.045(4) 0.029(3) -0.003(3) 0.002(3) 0.009(3)
C67 0.054(5) 0.063(5) 0.042(4) 0.013(4) 0.005(3) -0.012(4)
C31 0.055(4) 0.041(4) 0.050(4) 0.006(3) 0.008(3) 0.004(3)
C58 0.054(4) 0.058(5) 0.034(4) 0.007(3) 0.008(3) -0.006(4)
C27 0.060(4) 0.040(4) 0.042(4) 0.004(3) 0.017(3) 0.007(3)
C54 0.055(4) 0.043(4) 0.047(4) -0.006(3) 0.023(3) 0.002(3)
C57 0.054(4) 0.066(5) 0.037(4) 0.009(4) 0.011(3) 0.000(4)
C8 0.065(5) 0.039(4) 0.034(4) 0.002(3) 0.007(3) 0.011(3)
C60 0.056(10) 0.045(6) 0.034(8) -0.003(5) 0.011(7) -0.007(6)
C59 0.037(8) 0.046(5) 0.034(9) -0.004(5) 0.006(7) -0.002(6)
C56 0.051(4) 0.071(6) 0.034(4) -0.005(4) 0.008(3) 0.002(4)
C70 0.064(5) 0.092(7) 0.036(4) 0.002(4) 0.024(4) 0.008(5)
C28 0.046(4) 0.042(4) 0.045(4) 0.001(3) 0.011(3) -0.001(3)
C17 0.065(5) 0.075(6) 0.049(5) 0.006(4) 0.023(4) 0.012(4)
C23 0.064(5) 0.056(5) 0.049(5) -0.003(4) 0.009(4) 0.021(4)
C36 0.071(5) 0.051(5) 0.055(5) -0.001(4) 0.028(4) 0.004(4)
C16 0.062(5) 0.060(5) 0.037(4) 0.003(3) 0.018(3) -0.001(4)
C69 0.044(4) 0.093(7) 0.046(5) 0.013(5) 0.005(4) -0.012(4)
C15 0.087(6) 0.089(7) 0.042(5) 0.016(5) 0.028(4) 0.012(5)
C32 0.066(5) 0.050(5) 0.054(5) 0.009(4) 0.024(4) 0.006(4)
C68 0.075(6) 0.065(6) 0.044(5) 0.015(4) 0.013(4) -0.010(5)
C35 0.063(5) 0.055(5) 0.068(6) 0.007(4) 0.017(4) 0.015(4)
C33 0.077(6) 0.058(5) 0.052(5) -0.006(4) 0.028(4) -0.006(4)
C62 0.046(9) 0.049(6) 0.026(6) -0.014(4) 0.001(5) -0.001(6)
C34 0.087(7) 0.063(6) 0.054(5) 0.014(4) 0.007(5) 0.007(5)
B2 0.052(5) 0.060(5) 0.037(4) 0.006(4) 0.013(4) 0.003(4)
C13 0.058(5) 0.045(4) 0.087(6) 0.005(4) 0.029(5) 0.004(4)
C49 0.162(12) 0.031(4) 0.039(5) 0.002(4) -0.009(6) -0.014(6)
C18 0.088(7) 0.070(6) 0.047(5) -0.015(4) 0.025(4) -0.009(5)
C61 0.042(7) 0.044(5) 0.029(7) -0.006(4) -0.005(6) 0.002(5)
C12 0.079(6) 0.056(6) 0.126(10) 0.033(6) 0.047(6) 0.019(5)
C25 0.076(6) 0.086(7) 0.057(5) 0.001(5) -0.005(5) 0.034(5)
C51 0.163(11) 0.046(5) 0.058(6) -0.018(5) 0.062(7) -0.035(6)
C24 0.088(7) 0.101(9) 0.089(8) 0.005(7) 0.035(6) 0.039(6)
C14 0.064(6) 0.061(6) 0.132(10) 0.007(6) 0.041(6) 0.013(5)
C50 0.211(16) 0.052(6) 0.038(5) -0.014(4) 0.039(8) -0.061(8)
C11 0.081(6) 0.050(5) 0.094(7) -0.007(5) 0.035(6) 0.010(4)
B1 0.121(10) 0.049(6) 0.044(5) -0.004(4) 0.030(6) -0.020(6)
C26 0.075(6) 0.058(6) 0.075(6) 0.005(5) 0.007(5) 0.026(5)
C63 0.052(8) 0.052(6) 0.034(6) -0.006(4) 0.010(6) -0.001(6)
C21 0.053(7) 0.096(10) 0.037(5) 0.006(6) -0.002(5) 0.007(6)
C20 0.054(6) 0.050(6) 0.059(7) -0.026(5) 0.013(5) -0.009(5)
C22 0.058(7) 0.039(5) 0.070(8) -0.013(5) -0.008(6) -0.004(5)
C43 0.21(3) 0.071(11) 0.13(2) -0.011(12) 0.11(2) -0.002(14)
C46 0.084(11) 0.074(10) 0.064(11) 0.036(9) 0.021(9) 0.031(9)
C39 0.081(9) 0.057(10) 0.072(14) 0.034(9) 0.032(8) 0.024(8)
C45 0.111(15) 0.078(10) 0.052(10) 0.003(8) 0.019(9) -0.033(10)
C42 0.136(14) 0.112(17) 0.039(9) 0.001(9) 0.016(9) -0.051(13)
C38 0.118(13) 0.056(8) 0.071(16) 0.018(8) 0.051(11) 0.009(8)
C37 0.093(9) 0.066(9) 0.029(8) 0.006(7) 0.020(6) -0.009(7)
C40 0.060(8) 0.044(7) 0.042(10) 0.027(6) 0.015(7) 0.003(6)
C41 0.061(8) 0.053(8) 0.044(10) 0.013(6) 0.012(7) 0.006(6)
C44 0.094(11) 0.14(2) 0.113(18) 0.055(16) 0.045(12) 0.057(13)
C44A 0.079(12) 0.071(12) 0.063(12) 0.015(10) 0.025(10) 0.019(10)
C43A 0.069(12) 0.046(9) 0.036(8) -0.005(6) 0.013(8) -0.010(8)
C42A 0.083(10) 0.087(15) 0.026(8) -0.001(8) 0.007(7) 0.022(10)
C46A 0.16(2) 0.039(8) 0.055(12) -0.004(8) 0.027(14) 0.018(10)
C45A 0.093(12) 0.092(16) 0.042(10) 0.006(10) 0.004(9) -0.045(12)
C40A 0.079(9) 0.035(9) 0.028(8) 0.001(8) 0.006(7) -0.012(6)
C39A 0.057(8) 0.036(8) 0.029(8) 0.003(7) 0.008(6) -0.008(5)
C38A 0.063(9) 0.044(8) 0.022(8) 0.001(6) 0.005(7) -0.006(6)
C37A 0.076(9) 0.048(10) 0.040(11) -0.001(8) 0.006(7) 0.002(8)
C41A 0.084(11) 0.034(6) 0.022(11) 0.008(6) 0.016(9) -0.001(8)
C21A 0.047(13) 0.037(9) 0.047(14) 0.005(8) 0.002(10) 0.003(8)
C20A 0.056(14) 0.038(13) 0.057(14) 0.020(10) -0.003(10) 0.008(10)
C22A 0.046(14) 0.057(14) 0.057(12) -0.023(11) -0.002(11) -0.009(11)
F11A 0.066(12) 0.20(2) 0.038(10) 0.033(16) 0.023(9) 0.02(2)
C64A 0.046(14) 0.19(2) 0.020(10) 0.013(14) 0.012(9) 0.02(2)
C63A 0.046(17) 0.25(3) 0.034(13) -0.012(17) 0.016(12) 0.03(3)
F12A 0.062(10) 0.33(4) 0.036(8) -0.012(15) 0.022(7) 0.00(2)
F13A 0.052(9) 0.30(3) 0.070(13) -0.097(19) 0.008(9) 0.015(17)
C62A 0.040(13) 0.24(2) 0.028(12) -0.044(14) -0.002(10) 0.02(2)
C61A 0.061(16) 0.171(19) 0.033(12) -0.035(13) -0.001(10) 0.039(18)
F14A 0.070(11) 0.160(18) 0.066(13) -0.057(12) 0.001(9) 0.042(13)
C60A 0.027(12) 0.131(17) 0.025(12) -0.014(11) 0.002(10) 0.017(16)
C59A 0.07(2) 0.131(17) 0.021(11) -0.005(14) 0.020(12) 0.01(2)
F15A 0.056(11) 0.079(15) 0.038(10) -0.022(8) 0.016(7) 0.017(11)

_geom_special_details            
;
 All esds (except the esd in the dihedral angle between two l.s. planes)
 are estimated using the full covariance matrix.  The cell esds are taken
 into account individually in the estimation of esds in distances, angles
 and torsion angles; correlations between esds in cell parameters are only
 used when they are defined by crystal symmetry.  An approximate (isotropic)
 treatment of cell esds is used for estimating esds involving l.s. planes.
;
loop_
_geom_bond_atom_site_label_1
_geom_bond_atom_site_label_2
_geom_bond_distance
_geom_bond_site_symmetry_2
_geom_bond_publ_flag
Dy1 C5 2.675(7) . ?
Dy1 C2 2.592(8) . ?
Dy1 C29 2.599(7) . ?
Dy1 C4 2.742(8) . ?
Dy1 C1 2.578(7) . ?
Dy1 C30 2.622(8) . ?
Dy1 C3 2.644(8) . ?
Dy1 C31 2.650(8) . ?
Dy1 C27 2.634(8) . ?
Dy1 C28 2.594(7) . ?
Dy1 B1 2.715(10) . ?
Dy2 C10 2.591(8) . ?
Dy2 C9 2.589(7) . ?
Dy2 C8 2.613(7) . ?
Dy2 C39 2.594(18) . ?
Dy2 C38 2.62(2) . ?
Dy2 C37 2.600(16) . ?
Dy2 C40 2.599(15) . ?
Dy2 C41 2.610(15) . ?
Dy2 C39A 2.655(18) . ?
Dy2 C38A 2.62(2) . ?
Dy2 C37A 2.62(2) . ?
Dy2 C41A 2.652(18) . ?
F16 C66 1.348(9) . ?
F6 C54 1.354(9) . ?
F10 C58 1.361(9) . ?
F5 C52 1.334(11) . ?
F9 C57 1.348(10) . ?
F8 C56 1.341(9) . ?
F7 C55 1.333(9) . ?
F20 C70 1.355(10) . ?
F17 C67 1.312(11) . ?
F1 C48 1.353(11) . ?
F15 C60 1.371(15) . ?
F11 C64 1.314(17) . ?
F18 C68 1.329(10) . ?
F19 C69 1.379(10) . ?
F14 C61 1.328(15) . ?
F13 C62 1.335(13) . ?
F2 C49 1.355(14) . ?
F4 C51 1.342(14) . ?
F12 C63 1.349(15) . ?
C5 C6 1.512(10) . ?
C5 C4 1.438(11) . ?
C5 C1 1.400(11) . ?
C47 C48 1.367(12) . ?
C47 C52 1.392(12) . ?
C47 B2 1.656(11) . ?
C65 C66 1.409(12) . ?
C65 C70 1.398(12) . ?
C65 B2 1.636(13) . ?
C66 C67 1.387(11) . ?
C6 C7 1.416(11) . ?
C6 C10 1.415(10) . ?
C7 C19 1.537(10) . ?
C7 C8 1.424(10) . ?
C19 C21 1.505(13) . ?
C19 C20 1.514(13) . ?
C19 C22 1.550(13) . ?
C19 C21A 1.497(17) . ?
C19 C20A 1.477(19) . ?
C19 C22A 1.582(18) . ?
C2 C1 1.409(10) . ?
C2 C3 1.423(12) . ?
C2 C13 1.519(11) . ?
C64 C59 1.398(18) . ?
C64 C63 1.372(17) . ?
F3 C50 1.354(11) . ?
C48 C49 1.412(14) . ?
C29 C30 1.438(11) . ?
C29 C28 1.413(10) . ?
C29 C33 1.497(11) . ?
C55 C54 1.387(11) . ?
C55 C56 1.390(12) . ?
C53 C58 1.392(11) . ?
C53 C54 1.384(11) . ?
C53 B2 1.656(11) . ?
C4 C3 1.428(10) . ?
C4 C16 1.525(11) . ?
C10 C9 1.390(11) . ?
C30 C31 1.423(12) . ?
C30 C34 1.520(11) . ?
C52 C51 1.381(13) . ?
C9 C8 1.413(11) . ?
C9 C23 1.522(10) . ?
C67 C68 1.391(13) . ?
C31 C27 1.426(10) . ?
C31 C35 1.491(11) . ?
C58 C57 1.391(10) . ?
C27 C28 1.431(10) . ?
C27 C36 1.504(11) . ?
C57 C56 1.356(12) . ?
C60 C59 1.369(17) . ?
C60 C61 1.372(15) . ?
C59 B2 1.662(14) . ?
C70 C69 1.375(13) . ?
C28 C32 1.493(10) . ?
C17 C16 1.547(11) . ?
C23 C25 1.552(12) . ?
C23 C24 1.512(14) . ?
C23 C26 1.546(13) . ?
C16 C15 1.532(11) . ?
C16 C18 1.529(12) . ?
C69 C68 1.338(14) . ?
C62 C61 1.398(19) . ?
C62 C63 1.38(2) . ?
B2 C59A 1.706(18) . ?
C13 C12 1.511(13) . ?
C13 C14 1.522(13) . ?
C13 C11 1.542(14) . ?
C49 C50 1.36(2) . ?
C51 C50 1.34(2) . ?
C43 C38 1.478(19) . ?
C46 C41 1.465(18) . ?
C39 C38 1.41(2) . ?
C39 C40 1.41(2) . ?
C39 C44 1.53(2) . ?
C45 C40 1.509(19) . ?
C42 C37 1.56(2) . ?
C38 C37 1.45(2) . ?
C37 C41 1.36(2) . ?
C40 C41 1.42(2) . ?
C44A C39A 1.55(2) . ?
C43A C38A 1.477(17) . ?
C42A C37A 1.56(2) . ?
C46A C41A 1.473(19) . ?
C45A C40A 1.51(2) . ?
C40A C39A 1.40(2) . ?
C40A C41A 1.43(2) . ?
C39A C38A 1.42(2) . ?
C38A C37A 1.45(2) . ?
C37A C41A 1.36(2) . ?
F11A C64A 1.30(2) . ?
C64A C63A 1.38(2) . ?
C64A C59A 1.41(2) . ?
C63A F12A 1.35(2) . ?
C63A C62A 1.37(3) . ?
F13A C62A 1.336(18) . ?
C62A C61A 1.41(2) . ?
C61A F14A 1.34(2) . ?
C61A C60A 1.382(18) . ?
C60A C59A 1.38(2) . ?
C60A F15A 1.37(2) . ?

loop_
_geom_angle_atom_site_label_1
_geom_angle_atom_site_label_2
_geom_angle_atom_site_label_3
_geom_angle
_geom_angle_site_symmetry_1
_geom_angle_site_symmetry_3
_geom_angle_publ_flag
C5 Dy1 C4 30.8(2) . . ?
C5 Dy1 B1 81.1(3) . . ?
C2 Dy1 C5 51.9(2) . . ?
C2 Dy1 C29 129.5(2) . . ?
C2 Dy1 C4 51.9(2) . . ?
C2 Dy1 C30 161.4(2) . . ?
C2 Dy1 C3 31.5(3) . . ?
C2 Dy1 C31 149.5(3) . . ?
C2 Dy1 C27 120.4(2) . . ?
C2 Dy1 C28 111.4(2) . . ?
C2 Dy1 B1 109.4(3) . . ?
C29 Dy1 C5 178.5(2) . . ?
C29 Dy1 C4 149.2(2) . . ?
C29 Dy1 C30 32.0(2) . . ?
C29 Dy1 C3 130.0(2) . . ?
C29 Dy1 C31 52.7(2) . . ?
C29 Dy1 C27 52.4(2) . . ?
C29 Dy1 B1 98.4(3) . . ?
C1 Dy1 C5 30.8(2) . . ?
C1 Dy1 C2 31.6(2) . . ?
C1 Dy1 C29 150.6(2) . . ?
C1 Dy1 C4 51.0(2) . . ?
C1 Dy1 C30 162.0(2) . . ?
C1 Dy1 C3 51.2(2) . . ?
C1 Dy1 C31 156.7(2) . . ?
C1 Dy1 C27 145.8(2) . . ?
C1 Dy1 C28 142.9(2) . . ?
C1 Dy1 B1 80.5(3) . . ?
C30 Dy1 C5 146.5(2) . . ?
C30 Dy1 C4 139.7(3) . . ?
C30 Dy1 C3 146.6(2) . . ?
C30 Dy1 C31 31.3(3) . . ?
C30 Dy1 C27 51.7(2) . . ?
C30 Dy1 B1 81.7(3) . . ?
C3 Dy1 C5 50.8(2) . . ?
C3 Dy1 C4 30.7(2) . . ?
C3 Dy1 C31 119.3(2) . . ?
C3 Dy1 B1 129.7(3) . . ?
C31 Dy1 C5 125.9(2) . . ?
C31 Dy1 C4 108.9(2) . . ?
C31 Dy1 B1 99.2(4) . . ?
C27 Dy1 C5 126.9(2) . . ?
C27 Dy1 C4 98.4(2) . . ?
C27 Dy1 C3 95.0(2) . . ?
C27 Dy1 C31 31.3(2) . . ?
C27 Dy1 B1 130.0(3) . . ?
C28 Dy1 C5 148.7(2) . . ?
C28 Dy1 C29 31.6(2) . . ?
C28 Dy1 C4 118.2(2) . . ?
C28 Dy1 C30 52.1(2) . . ?
C28 Dy1 C3 100.2(2) . . ?
C28 Dy1 C31 52.4(2) . . ?
C28 Dy1 C27 31.7(2) . . ?
C28 Dy1 B1 129.6(3) . . ?
B1 Dy1 C4 109.9(3) . . ?
C10 Dy2 C8 51.2(3) . . ?
C10 Dy2 C39 159.7(5) . . ?
C10 Dy2 C38 165.8(5) . . ?
C10 Dy2 C37 147.3(5) . . ?
C10 Dy2 C40 141.3(4) . . ?
C10 Dy2 C41 136.1(4) . . ?
C10 Dy2 C39A 162.7(4) . . ?
C10 Dy2 C38A 160.6(4) . . ?
C10 Dy2 C37A 146.2(5) . . ?
C10 Dy2 C41A 140.4(4) . . ?
C9 Dy2 C10 31.1(2) . . ?
C9 Dy2 C8 31.5(2) . . ?
C9 Dy2 C39 138.8(6) . . ?
C9 Dy2 C38 160.9(4) . . ?
C9 Dy2 C37 131.4(6) . . ?
C9 Dy2 C40 111.1(4) . . ?
C9 Dy2 C41 108.0(4) . . ?
C9 Dy2 C39A 152.5(5) . . ?
C9 Dy2 C38A 155.2(5) . . ?
C9 Dy2 C37A 123.3(5) . . ?
C9 Dy2 C41A 109.3(4) . . ?
C8 Dy2 C38 142.6(6) . . ?
C8 Dy2 C39A 123.5(5) . . ?
C8 Dy2 C38A 147.1(4) . . ?
C8 Dy2 C37A 123.4(6) . . ?
C8 Dy2 C41A 97.1(4) . . ?
C39 Dy2 C8 111.6(6) . . ?
C39 Dy2 C38 31.5(5) . . ?
C39 Dy2 C37 51.3(5) . . ?
C39 Dy2 C40 31.6(5) . . ?
C39 Dy2 C41 52.0(5) . . ?
C37 Dy2 C8 135.4(6) . . ?
C37 Dy2 C38 32.3(5) . . ?
C37 Dy2 C41 30.3(5) . . ?
C40 Dy2 C8 92.0(4) . . ?
C40 Dy2 C38 52.8(5) . . ?
C40 Dy2 C37 51.1(6) . . ?
C40 Dy2 C41 31.6(5) . . ?
C41 Dy2 C8 105.1(5) . . ?
C41 Dy2 C38 52.9(5) . . ?
C38A Dy2 C39A 31.2(5) . . ?
C38A Dy2 C41A 51.7(5) . . ?
C37A Dy2 C39A 51.0(5) . . ?
C37A Dy2 C38A 32.2(5) . . ?
C37A Dy2 C41A 29.8(6) . . ?
C41A Dy2 C39A 50.7(6) . . ?
C6 C5 Dy1 120.7(4) . . ?
C4 C5 Dy1 77.2(4) . . ?
C4 C5 C6 126.6(7) . . ?
C1 C5 Dy1 70.7(4) . . ?
C1 C5 C6 125.3(7) . . ?
C1 C5 C4 108.0(6) . . ?
C48 C47 C52 114.3(8) . . ?
C48 C47 B2 118.6(8) . . ?
C52 C47 B2 126.3(7) . . ?
C66 C65 B2 119.0(7) . . ?
C70 C65 C66 111.4(8) . . ?
C70 C65 B2 129.1(8) . . ?
F16 C66 C65 118.3(7) . . ?
F16 C66 C67 116.1(7) . . ?
C67 C66 C65 125.6(8) . . ?
C5 C6 Dy2 121.8(5) . . ?
C7 C6 Dy2 75.2(4) . . ?
C7 C6 C5 128.5(6) . . ?
C10 C6 Dy2 70.7(4) . . ?
C10 C6 C5 124.0(7) . . ?
C10 C6 C7 107.4(7) . . ?
C6 C7 Dy2 74.4(4) . . ?
C6 C7 C19 130.0(6) . . ?
C6 C7 C8 106.7(7) . . ?
C19 C7 Dy2 126.8(5) . . ?
C8 C7 Dy2 71.1(4) . . ?
C8 C7 C19 122.6(7) . . ?
C7 C19 C22 112.5(7) . . ?
C7 C19 C22A 100.4(11) . . ?
C21 C19 C7 112.3(8) . . ?
C21 C19 C20 108.0(9) . . ?
C21 C19 C22 108.9(9) . . ?
C20 C19 C7 110.1(7) . . ?
C20 C19 C22 104.6(9) . . ?
C21A C19 C7 115.7(11) . . ?
C21A C19 C22A 107.8(15) . . ?
C20A C19 C7 109.8(11) . . ?
C20A C19 C21A 112.4(15) . . ?
C20A C19 C22A 109.9(17) . . ?
C1 C2 Dy1 73.6(4) . . ?
C1 C2 C3 105.7(7) . . ?
C1 C2 C13 125.6(8) . . ?
C3 C2 Dy1 76.3(4) . . ?
C3 C2 C13 128.6(7) . . ?
C13 C2 Dy1 112.8(5) . . ?
F11 C64 C59 120.5(11) . . ?
F11 C64 C63 117.8(12) . . ?
C63 C64 C59 121.7(13) . . ?
F1 C48 C47 120.1(7) . . ?
F1 C48 C49 116.1(9) . . ?
C47 C48 C49 123.8(11) . . ?
C30 C29 Dy1 74.9(4) . . ?
C30 C29 C33 126.7(7) . . ?
C28 C29 Dy1 74.0(4) . . ?
C28 C29 C30 106.9(7) . . ?
C28 C29 C33 126.2(7) . . ?
C33 C29 Dy1 120.7(5) . . ?
F7 C55 C54 120.8(7) . . ?
F7 C55 C56 121.3(7) . . ?
C54 C55 C56 117.9(7) . . ?
C58 C53 B2 126.8(7) . . ?
C54 C53 C58 113.1(7) . . ?
C54 C53 B2 119.6(7) . . ?
C5 C4 Dy1 72.0(4) . . ?
C5 C4 C16 129.1(7) . . ?
C3 C4 Dy1 70.9(4) . . ?
C3 C4 C5 105.6(7) . . ?
C3 C4 C16 124.0(7) . . ?
C16 C4 Dy1 131.8(5) . . ?
C5 C1 Dy1 78.4(4) . . ?
C5 C1 C2 110.5(7) . . ?
C2 C1 Dy1 74.7(4) . . ?
C6 C10 Dy2 78.3(4) . . ?
C9 C10 Dy2 74.4(5) . . ?
C9 C10 C6 110.0(7) . . ?
C29 C30 Dy1 73.1(4) . . ?
C29 C30 C34 125.0(8) . . ?
C31 C30 Dy1 75.4(5) . . ?
C31 C30 C29 109.1(6) . . ?
C31 C30 C34 125.5(8) . . ?
C34 C30 Dy1 123.5(6) . . ?
F5 C52 C47 122.0(7) . . ?
F5 C52 C51 115.1(10) . . ?
C51 C52 C47 122.9(10) . . ?
C2 C3 Dy1 72.2(4) . . ?
C2 C3 C4 110.2(6) . . ?
C4 C3 Dy1 78.5(4) . . ?
C10 C9 Dy2 74.5(4) . . ?
C10 C9 C8 106.7(6) . . ?
C10 C9 C23 124.3(7) . . ?
C8 C9 Dy2 75.1(4) . . ?
C8 C9 C23 129.1(7) . . ?
C23 C9 Dy2 116.0(5) . . ?
F17 C67 C66 121.6(8) . . ?
F17 C67 C68 119.7(8) . . ?
C66 C67 C68 118.6(9) . . ?
C30 C31 Dy1 73.3(5) . . ?
C30 C31 C27 107.0(7) . . ?
C30 C31 C35 125.0(7) . . ?
C27 C31 Dy1 73.7(5) . . ?
C27 C31 C35 127.5(8) . . ?
C35 C31 Dy1 124.6(6) . . ?
F10 C58 C53 121.4(6) . . ?
F10 C58 C57 114.8(7) . . ?
C57 C58 C53 123.8(7) . . ?
C31 C27 Dy1 75.0(5) . . ?
C31 C27 C28 108.2(7) . . ?
C31 C27 C36 125.4(7) . . ?
C28 C27 Dy1 72.6(4) . . ?
C28 C27 C36 125.6(7) . . ?
C36 C27 Dy1 126.3(5) . . ?
F6 C54 C55 115.3(7) . . ?
F6 C54 C53 119.2(7) . . ?
C53 C54 C55 125.5(7) . . ?
F9 C57 C58 120.0(7) . . ?
F9 C57 C56 120.0(7) . . ?
C56 C57 C58 119.9(8) . . ?
C7 C8 Dy2 77.9(4) . . ?
C9 C8 Dy2 73.3(4) . . ?
C9 C8 C7 109.2(7) . . ?
F15 C60 C61 113.0(12) . . ?
C59 C60 F15 121.9(11) . . ?
C59 C60 C61 125.0(13) . . ?
C64 C59 B2 119.0(12) . . ?
C60 C59 C64 115.5(11) . . ?
C60 C59 B2 124.6(12) . . ?
F8 C56 C55 120.3(7) . . ?
F8 C56 C57 119.9(8) . . ?
C57 C56 C55 119.7(7) . . ?
F20 C70 C65 118.6(8) . . ?
F20 C70 C69 117.4(8) . . ?
C69 C70 C65 123.8(9) . . ?
C29 C28 Dy1 74.4(4) . . ?
C29 C28 C27 108.7(6) . . ?
C29 C28 C32 125.0(7) . . ?
C27 C28 Dy1 75.7(4) . . ?
C27 C28 C32 125.7(7) . . ?
C32 C28 Dy1 122.9(5) . . ?
C9 C23 C25 107.9(6) . . ?
C9 C23 C26 111.1(7) . . ?
C24 C23 C9 110.3(8) . . ?
C24 C23 C25 109.8(9) . . ?
C24 C23 C26 109.0(8) . . ?
C26 C23 C25 108.7(8) . . ?
C4 C16 C17 113.2(6) . . ?
C4 C16 C15 109.7(7) . . ?
C4 C16 C18 109.8(7) . . ?
C15 C16 C17 107.7(7) . . ?
C18 C16 C17 107.5(7) . . ?
C18 C16 C15 108.7(7) . . ?
C70 C69 F19 117.2(9) . . ?
C68 C69 F19 120.2(9) . . ?
C68 C69 C70 122.6(8) . . ?
F18 C68 C67 121.3(9) . . ?
F18 C68 C69 120.8(9) . . ?
C69 C68 C67 117.9(9) . . ?
F13 C62 C61 119.2(12) . . ?
F13 C62 C63 121.9(13) . . ?
C63 C62 C61 118.9(10) . . ?
C47 B2 C59 118.1(8) . . ?
C47 B2 C59A 105.2(10) . . ?
C65 B2 C47 103.1(6) . . ?
C65 B2 C53 114.2(7) . . ?
C65 B2 C59 109.5(10) . . ?
C65 B2 C59A 120.5(18) . . ?
C53 B2 C47 113.4(7) . . ?
C53 B2 C59 99.0(10) . . ?
C53 B2 C59A 100.6(18) . . ?
C2 C13 C14 109.7(7) . . ?
C2 C13 C11 107.2(7) . . ?
C12 C13 C2 111.3(8) . . ?
C12 C13 C14 109.5(8) . . ?
C12 C13 C11 110.5(8) . . ?
C14 C13 C11 108.5(9) . . ?
F2 C49 C48 118.8(14) . . ?
F2 C49 C50 123.1(12) . . ?
C50 C49 C48 118.1(11) . . ?
F14 C61 C60 121.0(13) . . ?
F14 C61 C62 121.0(10) . . ?
C60 C61 C62 118.0(12) . . ?
F4 C51 C52 120.6(13) . . ?
F4 C51 C50 119.1(11) . . ?
C50 C51 C52 120.2(12) . . ?
F3 C50 C49 118.5(16) . . ?
C51 C50 F3 121.0(16) . . ?
C51 C50 C49 120.5(10) . . ?
Dy2 B1 Dy1 120.6(4) . . ?
F12 C63 C64 119.9(13) . . ?
F12 C63 C62 119.2(10) . . ?
C64 C63 C62 120.9(13) . . ?
C38 C39 Dy2 75.1(11) . . ?
C38 C39 C44 119(2) . . ?
C40 C39 Dy2 74.4(10) . . ?
C40 C39 C38 110.3(14) . . ?
C40 C39 C44 130(2) . . ?
C44 C39 Dy2 125.1(13) . . ?
C43 C38 Dy2 122.0(15) . . ?
C39 C38 Dy2 73.4(11) . . ?
C39 C38 C43 131(2) . . ?
C39 C38 C37 103.4(13) . . ?
C37 C38 Dy2 73.2(10) . . ?
C37 C38 C43 126(2) . . ?
C42 C37 Dy2 118.0(12) . . ?
C38 C37 Dy2 74.5(10) . . ?
C38 C37 C42 119(2) . . ?
C41 C37 Dy2 75.2(10) . . ?
C41 C37 C42 129(2) . . ?
C41 C37 C38 111.6(15) . . ?
C39 C40 Dy2 74.0(9) . . ?
C39 C40 C45 127(2) . . ?
C39 C40 C41 107.4(14) . . ?
C45 C40 Dy2 124.8(11) . . ?
C41 C40 Dy2 74.6(10) . . ?
C41 C40 C45 125(2) . . ?
C46 C41 Dy2 127.1(12) . . ?
C37 C41 Dy2 74.5(10) . . ?
C37 C41 C46 122(2) . . ?
C37 C41 C40 107.3(14) . . ?
C40 C41 Dy2 73.8(9) . . ?
C40 C41 C46 129(2) . . ?
C45A C40A Dy2 129.5(12) . . ?
C39A C40A Dy2 74.2(11) . . ?
C39A C40A C45A 123(2) . . ?
C39A C40A C41A 106.7(14) . . ?
C41A C40A Dy2 73.8(11) . . ?
C41A C40A C45A 129(2) . . ?
C44A C39A Dy2 120.3(13) . . ?
C40A C39A Dy2 75.3(12) . . ?
C40A C39A C44A 131(2) . . ?
C40A C39A C38A 110.1(15) . . ?
C38A C39A Dy2 73.2(11) . . ?
C38A C39A C44A 119.2(19) . . ?
C43A C38A Dy2 123.8(14) . . ?
C39A C38A Dy2 75.6(11) . . ?
C39A C38A C43A 127(2) . . ?
C39A C38A C37A 104.5(14) . . ?
C37A C38A Dy2 73.9(11) . . ?
C37A C38A C43A 127(2) . . ?
C42A C37A Dy2 118.9(15) . . ?
C38A C37A Dy2 73.9(11) . . ?
C38A C37A C42A 121(2) . . ?
C41A C37A Dy2 76.3(12) . . ?
C41A C37A C42A 129(2) . . ?
C41A C37A C38A 109.8(15) . . ?
C46A C41A Dy2 123.3(14) . . ?
C40A C41A Dy2 75.1(11) . . ?
C40A C41A C46A 125(2) . . ?
C37A C41A Dy2 73.9(12) . . ?
C37A C41A C46A 126(3) . . ?
C37A C41A C40A 108.8(14) . . ?
F11A C64A C63A 115.8(19) . . ?
F11A C64A C59A 119.3(18) . . ?
C63A C64A C59A 125(2) . . ?
F12A C63A C64A 120(2) . . ?
F12A C63A C62A 118(2) . . ?
C62A C63A C64A 122(2) . . ?
C63A C62A C61A 117.0(16) . . ?
F13A C62A C63A 123(2) . . ?
F13A C62A C61A 120(2) . . ?
F14A C61A C62A 117.3(17) . . ?
F14A C61A C60A 125(2) . . ?
C60A C61A C62A 118(2) . . ?
C59A C60A C61A 129(2) . . ?
F15A C60A C61A 111.0(19) . . ?
F15A C60A C59A 120.4(16) . . ?
C64A C59A B2 117.1(15) . . ?
C60A C59A B2 133.0(16) . . ?
C60A C59A C64A 109.9(16) . . ?

_shelx_res_file                  
;
TITL exp_379_a.res in P2(1)/n
    exp_379.res
    created by SHELXL-2018/3 at 03:54:14 on 11-Jan-2020
REM Old TITL exp_379_a.res in P2(1)/n
REM SHELXT solution in P2(1)/n: R1 0.168, Rweak 0.015, Alpha 0.090
REM <I/s> 2.153 for 371 systematic absences, Orientation as input
REM Formula found by SHELXT: C74 B7 Dy2 F18
CELL 1.54184 18.1029 20.9327 19.4229 90 111.812 90
ZERR 4 0.0005 0.0004 0.0005 0 0.003 0
LATT 1
SYMM 0.5-X,0.5+Y,0.5-Z
SFAC C H B Dy F
UNIT 280 296 8 8 80
DFIX 1.19 0.01 B1 H1a
DFIX 1.19 0.01 B1 H1b
DFIX 1.19 0.01 B1 H1c
DFIX 1.19 0.01 B1 H1d
SADI C43 C38 C43A C38A
SADI C46 C41 C46A C41A
SADI C39 C38 C39A C38A
SADI C39 C40 C39A C40A
SADI C39 C44 C39A C44A
SADI C45 C40 C45A C40A
SADI C42 C37 C42A C37A
SADI C38 C37 C38A C37A
SADI C37 C41 C37A C41A
SADI C40 C41 C40A C41A
SADI 0.04 Dy2 C43 Dy2 C43A
SADI 0.04 Dy2 C46 Dy2 C46A
SADI 0.04 Dy2 C39 Dy2 C39A
SADI 0.04 Dy2 C45 Dy2 C45A
SADI 0.04 Dy2 C42 Dy2 C42A
SADI 0.04 Dy2 C38 Dy2 C38A
SADI 0.04 Dy2 C37 Dy2 C37A
SADI 0.04 Dy2 C40 Dy2 C40A
SADI 0.04 Dy2 C41 Dy2 C41A
SADI 0.04 Dy2 C44 Dy2 C44A
SADI 0.04 C43 C39 C43A C39A
SADI 0.04 C43 C37 C43A C37A
SADI 0.04 C46 C37 C46A C37A
SADI 0.04 C46 C40 C46A C40A
SADI 0.04 C39 C45 C39A C45A
SADI 0.04 C39 C37 C39A C37A
SADI 0.04 C39 C41 C39A C41A
SADI 0.04 C45 C41 C45A C41A
SADI 0.04 C42 C38 C42A C38A
SADI 0.04 C42 C41 C42A C41A
SADI 0.04 C38 C40 C38A C40A
SADI 0.04 C38 C41 C38A C41A
SADI 0.04 C38 C44 C38A C44A
SADI 0.04 C37 C40 C37A C40A
SADI 0.04 C40 C44 C40A C44A
SADI C19 C21 C19 C21A
SADI C19 C20 C19 C20A
SADI C19 C22 C19 C22A
SADI F15 C60 F15A C60A
SADI F11 C64 F11A C64A
SADI F14 C61 F14A C61A
SADI F13 C62 F13A C62A
SADI F12 C63 F12A C63A
SADI C64 C59 C64A C59A
SADI C64 C63 C64A C63A
SADI C60 C59 C60A C59A
SADI C60 C61 C60A C61A
SADI C59 B2 C59A B2
SADI C62 C61 C62A C61A
SADI C62 C63 C62A C63A
SADI 0.04 F15 C59 F15A C59A
SADI 0.04 F15 C61 F15A C61A
SADI 0.04 F11 C59 F11A C59A
SADI 0.04 F11 C63 F11A C63A
SADI 0.04 F14 C60 F14A C60A
SADI 0.04 F14 C62 F14A C62A
SADI 0.04 F13 C61 F13A C61A
SADI 0.04 F13 C63 F13A C63A
SADI 0.04 F12 C64 F12A C64A
SADI 0.04 F12 C62 F12A C62A
SADI 0.04 C64 C60 C64A C60A
SADI 0.04 C64 C62 C64A C62A
SADI 0.04 C64 B2 C64A B2
SADI 0.04 C60 C62 C60A C62A
SADI 0.04 C60 B2 C60A B2
SADI 0.04 C59 C61 C59A C61A
SADI 0.04 C59 C63 C59A C63A
SADI 0.04 C61 C63 C61A C63A
RIGU C43 C43A C38 C38A C37 C42 C42A C37A C41 C46 C41A C46A C40 C45 C40A =
 C45A C39 C44 C39A C44A
RIGU C21 C21A C20 C20A C22 C22A C19
RIGU F11 F11A F12 F12A F13 F13A F14 F14A F15 F15A C59 C59A C60 C60A C61A =
 C61 C62 C62A C63A C63 C64 C64A

L.S. 20
PLAN  2
SIZE 0.1 0.2 0.1
TEMP -173.15
BIND Dy2 C40A
BIND C7 Dy2
BIND C6 Dy2
BIND B1 Dy2
list 4
fmap 2 53
acta
OMIT 0 4 8
REM <olex2.extras>
REM <HklSrc "%.\\exp_379.hkl">
REM </olex2.extras>

WGHT    0.068500   36.273399
FVAR       0.21705   0.54817   0.69398   0.60571
DY1   4    1.056406    0.784246    0.706438    11.00000    0.06012    0.04207 =
         0.04308    0.00316    0.01833   -0.00047
DY2   4    1.014990    0.585960    0.799914    11.00000    0.07187    0.03937 =
         0.03465    0.00027    0.01335   -0.00042
F16   5    0.497381    0.768816    0.779507    11.00000    0.05384    0.04144 =
         0.04533    0.00184    0.01252    0.00019
F6    5    0.397389    0.578101    0.640873    11.00000    0.06532    0.04458 =
         0.06607   -0.00401    0.02651    0.00306
F10   5    0.473769    0.794454    0.633907    11.00000    0.06054    0.05981 =
         0.04489    0.01265    0.00268   -0.01673
F5    5    0.393100    0.651931    0.760843    11.00000    0.09354    0.04555 =
         0.09494    0.00007    0.06517    0.00539
F9    5    0.333387    0.817744    0.529967    11.00000    0.07234    0.06640 =
         0.04750    0.02358    0.00286   -0.00500
F8    5    0.225859    0.723528    0.473964    11.00000    0.05319    0.08399 =
         0.04311   -0.00120    0.00027   -0.00251
F7    5    0.259725    0.601841    0.532023    11.00000    0.06093    0.05741 =
         0.07531   -0.02352    0.01791   -0.01028
F20   5    0.702856    0.684373    0.712160    11.00000    0.05405    0.13404 =
         0.04861   -0.01191    0.01020    0.00408
F17   5    0.595480    0.861849    0.853746    11.00000    0.07684    0.04223 =
         0.07237   -0.00256    0.01846   -0.00382
F1    5    0.662648    0.598408    0.814495    11.00000    0.08299    0.06420 =
         0.05299   -0.01010   -0.01504    0.01876
PART 1
F15   5    0.559199    0.518073    0.704208    41.00000    0.06803    0.03264 =
         0.04596   -0.00068    0.02055    0.00374

F11   5    0.565601    0.712347    0.580965    41.00000    0.06292    0.03675 =
         0.04035   -0.00215    0.01976    0.00218
PART 0
F18   5    0.748751    0.865943    0.860129    11.00000    0.06696    0.08122 =
         0.08192    0.00240    0.00871   -0.02292
F19   5    0.799240    0.775053    0.788197    11.00000    0.04963    0.16410 =
         0.06974    0.00323    0.01613   -0.01908

PART 1
F14   5    0.585260    0.454969    0.600478    41.00000    0.07050    0.03889 =
         0.04924   -0.01731    0.00964   -0.00564

F13   5    0.603582    0.516382    0.483548    41.00000    0.05907    0.06357 =
         0.04178   -0.02534    0.01343   -0.00549
PART 0
F2    5    0.672515    0.552464    0.945245    11.00000    0.19768    0.04949 =
         0.05290    0.01352   -0.04084   -0.02177
F4    5    0.404328    0.605303    0.890153    11.00000    0.22717    0.07672 =
         0.10525   -0.03705    0.12392   -0.06474

PART 1
F12   5    0.593686    0.647173    0.475858    41.00000    0.08117    0.06504 =
         0.03448   -0.01015    0.02736   -0.00659

PART 0
C5    1    0.966962    0.686760    0.631416    11.00000    0.04844    0.04111 =
         0.03759    0.00627    0.00735    0.00013

C47   1    0.527518    0.626401    0.779412    11.00000    0.08399    0.02943 =
         0.03555   -0.00230    0.02319    0.00282
C65   1    0.593268    0.721335    0.739641    11.00000    0.04610    0.07655 =
         0.03019    0.01606    0.00702    0.00310
C66   1    0.571584    0.769707    0.778940    11.00000    0.05033    0.05220 =
         0.03623    0.00989    0.01146    0.00274
C6    1    0.986672    0.618837    0.658521    11.00000    0.04890    0.04764 =
         0.02921   -0.00414    0.01101    0.00347
C7    1    0.933915    0.567580    0.653506    11.00000    0.05656    0.03840 =
         0.02999   -0.00221    0.00723    0.00713
C19   1    0.843088    0.563751    0.613649    11.00000    0.05331    0.03388 =
         0.04211   -0.00174    0.00158    0.00102
C2    1    0.909830    0.786975    0.614324    11.00000    0.05253    0.03751 =
         0.05981    0.00968    0.01755    0.00467
PART 1
C64   1    0.572044    0.649950    0.588116    41.00000    0.04397    0.03991 =
         0.03532   -0.00399    0.00740   -0.00116

PART 0
F3    5    0.540931    0.553022    0.983172    11.00000    0.32479    0.10429 =
         0.03698   -0.00451    0.03844   -0.12385
C48   1    0.595803    0.601215    0.830023    11.00000    0.08850    0.03860 =
         0.03561   -0.00567    0.00682    0.00212

C29   1    1.146671    0.877056    0.780180    11.00000    0.06017    0.03782 =
         0.04394   -0.00051    0.02172   -0.00413
C55   1    0.311975    0.649247    0.557793    11.00000    0.05355    0.05294 =
         0.04991   -0.01639    0.02007   -0.00912
C53   1    0.443513    0.684110    0.644751    11.00000    0.05052    0.04962 =
         0.04013    0.00209    0.01666    0.00016
C4    1    0.988925    0.718245    0.576003    11.00000    0.05403    0.04742 =
         0.03954    0.00508    0.00987    0.00239
C1    1    0.919612    0.728821    0.653250    11.00000    0.05093    0.04334 =
         0.05033    0.00227    0.02028   -0.00154
AFIX  43
H1    2    0.897219    0.719467    0.689259    11.00000   -1.20000
AFIX   0
C10   1    1.065040    0.594741    0.691422    11.00000    0.05016    0.05375 =
         0.03463    0.00172    0.00913    0.01248
AFIX  43
H10   2    1.112138    0.619350    0.702440    11.00000   -1.20000
AFIX   0
C30   1    1.196937    0.821492    0.797876    11.00000    0.05779    0.05367 =
         0.04448    0.01094    0.01039    0.00044

C52   1    0.463408    0.627171    0.802585    11.00000    0.11172    0.02920 =
         0.04794   -0.00604    0.03950   -0.00519
C3    1    0.954148    0.780398    0.567665    11.00000    0.05936    0.04111 =
         0.04589    0.01670    0.01640    0.00199
AFIX  43
H3    2    0.959790    0.812687    0.535596    11.00000   -1.20000
AFIX   0
C9    1    1.062949    0.529760    0.705243    11.00000    0.05926    0.04469 =
         0.02879   -0.00323    0.00187    0.00925

C67   1    0.620498    0.818818    0.818322    11.00000    0.05444    0.06347 =
         0.04218    0.01311    0.00523   -0.01163
C31   1    1.209720    0.801121    0.733259    11.00000    0.05546    0.04112 =
         0.05018    0.00638    0.00799    0.00357
C58   1    0.422513    0.744216    0.612801    11.00000    0.05352    0.05798 =
         0.03354    0.00662    0.00821   -0.00643
C27   1    1.167886    0.844550    0.675289    11.00000    0.05965    0.04039 =
         0.04155    0.00352    0.01661    0.00676
C54   1    0.384886    0.638618    0.614417    11.00000    0.05502    0.04308 =
         0.04720   -0.00569    0.02251    0.00225
C57   1    0.349687    0.757837    0.556868    11.00000    0.05398    0.06558 =
         0.03670    0.00852    0.01105    0.00017
C8    1    0.981844    0.512852    0.683257    11.00000    0.06541    0.03866 =
         0.03441    0.00184    0.00736    0.01123
AFIX  43
H8    2    0.962390    0.471509    0.687640    11.00000   -1.20000
AFIX   0

PART 1
C60   1    0.567043    0.554238    0.648494    41.00000    0.05561    0.04531 =
         0.03449   -0.00350    0.01139   -0.00653

C59   1    0.562572    0.619540    0.648411    41.00000    0.03692    0.04639 =
         0.03427   -0.00397    0.00597   -0.00214
PART 0
C56   1    0.295349    0.710675    0.528963    11.00000    0.05125    0.07110 =
         0.03409   -0.00482    0.00780    0.00169
C70   1    0.672049    0.728381    0.745176    11.00000    0.06361    0.09213 =
         0.03589    0.00201    0.02392    0.00844

C28   1    1.128981    0.890687    0.704462    11.00000    0.04604    0.04193 =
         0.04527    0.00052    0.01139   -0.00075
C17   1    1.113621    0.672607    0.561218    11.00000    0.06482    0.07501 =
         0.04865    0.00642    0.02342    0.01163
AFIX 137
H17A  2    1.143741    0.710926    0.584339    11.00000   -1.50000
H17B  2    1.133575    0.655940    0.524253    11.00000   -1.50000
H17C  2    1.120003    0.640080    0.599295    11.00000   -1.50000
AFIX   0
C23   1    1.136440    0.487790    0.737811    11.00000    0.06373    0.05577 =
         0.04949   -0.00282    0.00865    0.02145
C36   1    1.175128    0.847869    0.600724    11.00000    0.07145    0.05091 =
         0.05463   -0.00079    0.02838    0.00401
AFIX 137
H36A  2    1.197153    0.807623    0.590996    11.00000   -1.50000
H36B  2    1.210500    0.883193    0.600337    11.00000   -1.50000
H36C  2    1.122452    0.854954    0.562238    11.00000   -1.50000
AFIX   0
C16   1    1.024509    0.689774    0.522967    11.00000    0.06235    0.05991 =
         0.03740    0.00306    0.01777   -0.00112

C69   1    0.721992    0.775897    0.785361    11.00000    0.04408    0.09286 =
         0.04609    0.01327    0.00461   -0.01198
C15   1    1.016686    0.737572    0.460920    11.00000    0.08683    0.08933 =
         0.04168    0.01556    0.02758    0.01222
AFIX 137
H15A  2    0.960315    0.746955    0.433387    11.00000   -1.50000
H15B  2    1.039993    0.719233    0.427177    11.00000   -1.50000
H15C  2    1.044746    0.777107    0.482503    11.00000   -1.50000
AFIX   0
C32   1    1.086645    0.949014    0.664993    11.00000    0.06587    0.04988 =
         0.05411    0.00917    0.02421    0.00607
AFIX 137
H32A  2    1.052683    0.937848    0.614023    11.00000   -1.50000
H32B  2    1.125709    0.981132    0.664205    11.00000   -1.50000
H32C  2    1.053755    0.966345    0.690845    11.00000   -1.50000
AFIX   0

C68   1    0.698509    0.821094    0.821467    11.00000    0.07509    0.06525 =
         0.04439    0.01452    0.01283   -0.01021
C35   1    1.265540    0.749371    0.731338    11.00000    0.06333    0.05514 =
         0.06791    0.00696    0.01723    0.01549
AFIX 137
H35A  2    1.256003    0.711295    0.756208    11.00000   -1.50000
H35B  2    1.320499    0.763812    0.756849    11.00000   -1.50000
H35C  2    1.256800    0.738999    0.679694    11.00000   -1.50000
AFIX   0
C33   1    1.123371    0.916536    0.833146    11.00000    0.07675    0.05838 =
         0.05198   -0.00648    0.02828   -0.00594
AFIX 137
H33A  2    1.080443    0.945820    0.805248    11.00000   -1.50000
H33B  2    1.169419    0.941187    0.864976    11.00000   -1.50000
H33C  2    1.105001    0.888441    0.863882    11.00000   -1.50000
AFIX   0

PART 1
C62   1    0.590188    0.550211    0.535986    41.00000    0.04580    0.04853 =
         0.02600   -0.01369    0.00059   -0.00093

PART 0
C34   1    1.237874    0.794211    0.875359    11.00000    0.08656    0.06304 =
         0.05435    0.01444    0.00686    0.00668
AFIX 137
H34A  2    1.206958    0.805004    0.905820    11.00000   -1.50000
H34B  2    1.291419    0.812379    0.897865    11.00000   -1.50000
H34C  2    1.241635    0.747664    0.872337    11.00000   -1.50000
AFIX   0

B2    3    0.531740    0.662070    0.704871    11.00000    0.05190    0.06047 =
         0.03710    0.00599    0.01319    0.00266
C13   1    0.864777    0.844891    0.625111    11.00000    0.05787    0.04497 =
         0.08697    0.00523    0.02886    0.00386
C49   1    0.601883    0.576694    0.899637    11.00000    0.16228    0.03054 =
         0.03937    0.00228   -0.00944   -0.01418
C18   1    0.980023    0.628590    0.488340    11.00000    0.08831    0.06993 =
         0.04686   -0.01521    0.02528   -0.00864
AFIX 137
H18A  2    0.986307    0.597037    0.527392    11.00000   -1.50000
H18B  2    1.001844    0.611342    0.452958    11.00000   -1.50000
H18C  2    0.923411    0.638183    0.462480    11.00000   -1.50000
AFIX   0

PART 1
C61   1    0.581029    0.518258    0.595517    41.00000    0.04240    0.04376 =
         0.02921   -0.00633   -0.00480    0.00188

PART 0
C12   1    0.858783    0.896149    0.568543    11.00000    0.07891    0.05631 =
         0.12602    0.03333    0.04668    0.01851
AFIX 137
H12A  2    0.911903    0.913214    0.577206    11.00000   -1.50000
H12B  2    0.824301    0.930647    0.573130    11.00000   -1.50000
H12C  2    0.836257    0.877842    0.518593    11.00000   -1.50000
AFIX   0
C25   1    1.185720    0.512925    0.816808    11.00000    0.07612    0.08612 =
         0.05669    0.00077   -0.00500    0.03381
AFIX 137
H25A  2    1.198150    0.558197    0.814070    11.00000   -1.50000
H25B  2    1.235287    0.488507    0.837657    11.00000   -1.50000
H25C  2    1.154833    0.507941    0.848569    11.00000   -1.50000
AFIX   0

C51   1    0.467644    0.602853    0.870035    11.00000    0.16271    0.04550 =
         0.05759   -0.01825    0.06163   -0.03509
C24   1    1.185980    0.490754    0.690078    11.00000    0.08828    0.10095 =
         0.08884    0.00524    0.03456    0.03906
AFIX 137
H24A  2    1.153020    0.478980    0.639023    11.00000   -1.50000
H24B  2    1.230732    0.460953    0.709403    11.00000   -1.50000
H24C  2    1.206301    0.534251    0.690865    11.00000   -1.50000
AFIX   0
C14   1    0.781595    0.825044    0.618780    11.00000    0.06387    0.06132 =
         0.13204    0.00672    0.04088    0.01269
AFIX 137
H14A  2    0.749494    0.814923    0.566979    11.00000   -1.50000
H14B  2    0.756630    0.860140    0.635601    11.00000   -1.50000
H14C  2    0.785114    0.787294    0.649686    11.00000   -1.50000
AFIX   0

C50   1    0.536012    0.577816    0.917235    11.00000    0.21130    0.05167 =
         0.03805   -0.01356    0.03896   -0.06123
C11   1    0.910069    0.870053    0.704285    11.00000    0.08148    0.04973 =
         0.09438   -0.00662    0.03506    0.01045
AFIX 137
H11A  2    0.912588    0.836506    0.740285    11.00000   -1.50000
H11B  2    0.882256    0.907357    0.713368    11.00000   -1.50000
H11C  2    0.964150    0.882288    0.709524    11.00000   -1.50000
AFIX   0
B1    3    1.068477    0.707326    0.822650    11.00000    0.12092    0.04875 =
         0.04428   -0.00366    0.03011   -0.01988
C26   1    1.113158    0.417521    0.743733    11.00000    0.07492    0.05784 =
         0.07495    0.00507    0.00721    0.02597
AFIX 137
H26A  2    1.076024    0.415707    0.769726    11.00000   -1.50000
H26B  2    1.160994    0.392794    0.771351    11.00000   -1.50000
H26C  2    1.087697    0.399524    0.693877    11.00000   -1.50000
AFIX   0

PART 1
C63   1    0.585000    0.616060    0.533190    41.00000    0.05163    0.05239 =
         0.03432   -0.00565    0.00967   -0.00147

C21   1    0.815617    0.589087    0.535655    31.00000    0.05257    0.09615 =
         0.03716    0.00576   -0.00150    0.00706
AFIX 137
H21A  2    0.835254    0.632800    0.536318    31.00000   -1.50000
H21B  2    0.757334    0.589067    0.513945    31.00000   -1.50000
H21C  2    0.836369    0.561898    0.505900    31.00000   -1.50000
AFIX   0

C20   1    0.802431    0.602081    0.655533    31.00000    0.05437    0.04975 =
         0.05935   -0.02573    0.01299   -0.00861
AFIX 137
H20A  2    0.826601    0.591982    0.708512    31.00000   -1.50000
H20B  2    0.745707    0.591292    0.637042    31.00000   -1.50000
H20C  2    0.808669    0.647781    0.648157    31.00000   -1.50000
AFIX   0

C22   1    0.810936    0.494862    0.611767    31.00000    0.05781    0.03879 =
         0.06976   -0.01276   -0.00789   -0.00425
AFIX 137
H22A  2    0.833019    0.467275    0.583405    31.00000   -1.50000
H22B  2    0.752763    0.495189    0.588184    31.00000   -1.50000
H22C  2    0.826702    0.478578    0.662523    31.00000   -1.50000
AFIX   0

C43   1    0.972028    0.670721    0.943405    21.00000    0.20524    0.07125 =
         0.13136   -0.01051    0.11193   -0.00177
AFIX 137
H43A  2    0.999475    0.701157    0.922815    21.00000   -1.50000
H43B  2    0.996231    0.671713    0.997678    21.00000   -1.50000
H43C  2    0.915704    0.682402    0.927357    21.00000   -1.50000
AFIX   0

C46   1    1.095322    0.455986    0.934996    21.00000    0.08418    0.07414 =
         0.06413    0.03584    0.02146    0.03056
AFIX 137
H46A  2    1.083901    0.423898    0.895655    21.00000   -1.50000
H46B  2    1.092435    0.436110    0.979611    21.00000   -1.50000
H46C  2    1.148802    0.473381    0.946251    21.00000   -1.50000
AFIX   0

C39   1    0.920448    0.563919    0.870044    21.00000    0.08108    0.05687 =
         0.07211    0.03355    0.03152    0.02371
C45   1    0.911204    0.443993    0.829897    21.00000    0.11109    0.07811 =
         0.05203    0.00270    0.01942   -0.03347
AFIX 137
H45A  2    0.861988    0.455192    0.788636    21.00000   -1.50000
H45B  2    0.898311    0.419340    0.866849    21.00000   -1.50000
H45C  2    0.945106    0.418327    0.811305    21.00000   -1.50000
AFIX   0

C42   1    1.130136    0.596350    0.996221    21.00000    0.13603    0.11170 =
         0.03899    0.00133    0.01594   -0.05102
AFIX 137
H42A  2    1.175280    0.577162    0.987520    21.00000   -1.50000
H42B  2    1.134821    0.587593    1.047243    21.00000   -1.50000
H42C  2    1.130041    0.642627    0.988545    21.00000   -1.50000
AFIX   0

C38   1    0.979077    0.605689    0.916802    21.00000    0.11783    0.05581 =
         0.07081    0.01772    0.05120    0.00944
C37   1    1.050788    0.567103    0.940946    21.00000    0.09343    0.06581 =
         0.02934    0.00588    0.02008   -0.00860
C40   1    0.954645    0.504244    0.865167    21.00000    0.05962    0.04421 =
         0.04241    0.02708    0.01450    0.00314
C41   1    1.036771    0.507659    0.910289    21.00000    0.06106    0.05266 =
         0.04431    0.01256    0.01176    0.00556
C44   1    0.832845    0.584017    0.843402    21.00000    0.09373    0.13642 =
         0.11313    0.05494    0.04534    0.05711
AFIX 137
H44A  2    0.825441    0.624082    0.815535    21.00000   -1.50000
H44B  2    0.817518    0.590178    0.886321    21.00000   -1.50000
H44C  2    0.799571    0.550638    0.811318    21.00000   -1.50000
AFIX   0

PART 0
PART 2
C44A  1    0.863619    0.647542    0.867824   -21.00000    0.07895    0.07112 =
         0.06258    0.01487    0.02452    0.01894
AFIX 137
H44D  2    0.887602    0.688006    0.861524   -21.00000   -1.50000
H44E  2    0.847426    0.650699    0.910568   -21.00000   -1.50000
H44F  2    0.816913    0.638452    0.823076   -21.00000   -1.50000
AFIX   0
C43A  1    1.037159    0.659761    0.977175   -21.00000    0.06919    0.04640 =
         0.03569   -0.00505    0.01278   -0.00998
AFIX 137
H43D  2    1.095188    0.656151    1.000327   -21.00000   -1.50000
H43E  2    1.014581    0.662029    1.015812   -21.00000   -1.50000
H43F  2    1.023167    0.698532    0.946772   -21.00000   -1.50000
AFIX   0
C42A  1    1.131867    0.530944    0.987023   -21.00000    0.08281    0.08675 =
         0.02636   -0.00057    0.00666    0.02244
AFIX 137
H42D  2    1.152967    0.492934    0.971213   -21.00000   -1.50000
H42E  2    1.134062    0.524779    1.037764   -21.00000   -1.50000
H42F  2    1.163877    0.568263    0.985423   -21.00000   -1.50000
AFIX   0
C46A  1    1.005323    0.430421    0.883709   -21.00000    0.15782    0.03919 =
         0.05468   -0.00372    0.02729    0.01791
AFIX 137
H46D  2    0.971221    0.414669    0.834659   -21.00000   -1.50000
H46E  2    0.992967    0.407363    0.922019   -21.00000   -1.50000
H46F  2    1.061252    0.423470    0.890931   -21.00000   -1.50000
AFIX   0
C45A  1    0.835670    0.500140    0.813995   -21.00000    0.09308    0.09152 =
         0.04186    0.00632    0.00396   -0.04530
AFIX 137
H45D  2    0.810409    0.490221    0.849448   -21.00000   -1.50000
H45E  2    0.842297    0.460735    0.789656   -21.00000   -1.50000
H45F  2    0.802106    0.530038    0.776603   -21.00000   -1.50000
AFIX   0
C40A  1    0.915839    0.529976    0.854356   -21.00000    0.07853    0.03495 =
         0.02796    0.00149    0.00574   -0.01173
C39A  1    0.925117    0.592973    0.880947   -21.00000    0.05676    0.03559 =
         0.02934    0.00340    0.00819   -0.00808
C38A  1    1.004813    0.603338    0.929866   -21.00000    0.06335    0.04423 =
         0.02196    0.00095    0.00462   -0.00581
C37A  1    1.043561    0.541887    0.933803   -21.00000    0.07595    0.04815 =
         0.03957   -0.00117    0.00563    0.00220
C41A  1    0.991087    0.499223    0.888995   -21.00000    0.08427    0.03438 =
         0.02238    0.00763    0.01647   -0.00074
C21A  1    0.801583    0.626013    0.586978   -31.00000    0.04702    0.03684 =
         0.04664    0.00499    0.00208    0.00322
AFIX 137
H21D  2    0.795556    0.648796    0.628660   -31.00000   -1.50000
H21E  2    0.748969    0.617943    0.548823   -31.00000   -1.50000
H21F  2    0.833062    0.652049    0.565996   -31.00000   -1.50000
AFIX   0
C20A  1    0.808284    0.527706    0.659634   -31.00000    0.05629    0.03772 =
         0.05651    0.01989   -0.00284    0.00835
AFIX 137
H20D  2    0.826175    0.483188    0.663790   -31.00000   -1.50000
H20E  2    0.750108    0.529165    0.636458   -31.00000   -1.50000
H20F  2    0.825480    0.546853    0.709162   -31.00000   -1.50000
AFIX   0
C22A  1    0.837083    0.522964    0.543187   -31.00000    0.04622    0.05687 =
         0.05665   -0.02333   -0.00175   -0.00863
AFIX 137
H22D  2    0.858732    0.547651    0.512123   -31.00000   -1.50000
H22E  2    0.781219    0.512601    0.514658   -31.00000   -1.50000
H22F  2    0.867579    0.483375    0.559135   -31.00000   -1.50000
AFIX   0

F11A  5    0.568329    0.682006    0.575606   -41.00000    0.06637    0.20115 =
         0.03752    0.03308    0.02323    0.01765
C64A  1    0.569845    0.621505    0.592262   -41.00000    0.04613    0.19046 =
         0.02005    0.01320    0.01230    0.01554
C63A  1    0.585231    0.579950    0.544059   -41.00000    0.04560    0.24524 =
         0.03422   -0.01163    0.01633    0.02781
F12A  5    0.597585    0.602689    0.484012   -41.00000    0.06229    0.33400 =
         0.03632   -0.01175    0.02225   -0.00357
F13A  5    0.605631    0.474031    0.510604   -41.00000    0.05151    0.29552 =
         0.06994   -0.09664    0.00826    0.01476
C62A  1    0.590647    0.515292    0.556249   -41.00000    0.04043    0.23604 =
         0.02839   -0.04356   -0.00163    0.02189
C61A  1    0.578266    0.493004    0.619443   -41.00000    0.06129    0.17093 =
         0.03273   -0.03536   -0.00135    0.03917
F14A  5    0.580130    0.429748    0.629950   -41.00000    0.07036    0.15988 =
         0.06650   -0.05657    0.00109    0.04208
C60A  1    0.560611    0.537366    0.663761   -41.00000    0.02650    0.13097 =
         0.02510   -0.01427    0.00217    0.01681
C59A  1    0.555257    0.602982    0.656020   -41.00000    0.06586    0.13083 =
         0.02108   -0.00504    0.02043    0.01206
F15A  5    0.546169    0.508105    0.720541   -41.00000    0.05627    0.07905 =
         0.03848   -0.02219    0.01641    0.01729
PART 0
H1A   2    1.066096    0.762407    0.835946    11.00000    0.08566
H1B   2    1.088259    0.680988    0.880831    11.00000    0.08426
H1C   2    1.098228    0.708516    0.777424    11.00000    0.14857
H1D   2    0.998819    0.698002    0.798144    11.00000    0.05649
HKLF 4


REM  exp_379_a.res in P2(1)/n
REM wR2 = 0.1762, GooF = S = 1.055, Restrained GooF = 1.041 for all data
REM R1 = 0.0692 for 10648 Fo > 4sig(Fo) and 0.0759 for all 12172 data
REM 1112 parameters refined using 420 restraints

END

WGHT      0.0685     36.2660

REM Highest difference peak  2.422,  deepest hole -1.115,  1-sigma level  0.109
Q1    1   1.0632  0.5854  0.7783  11.00000  0.05    2.42
Q2    1   1.0938  0.7586  0.6799  11.00000  0.05    1.98
;
_shelx_res_checksum              87111
_olex2_submission_special_instructions 'No special instructions were received'
_oxdiff_exptl_absorpt_empirical_details 
;
Empirical correction (ABSPACK) includes:
- Absorption correction using spherical harmonics
- Frame scaling
;
_oxdiff_exptl_absorpt_empirical_full_max 1.309
_oxdiff_exptl_absorpt_empirical_full_min 0.706
